# Supplementary material for: Candidate Genes Modulating Reproductive Timing in Elite US Soybean Lines Identified in Soybean Alleles of Arabidopsis Flowering Orthologs With Divergent Latitude Distribution
Source: Front Plant Sci. 2022 Apr 29;13:889066. doi: 10.3389/fpls.2022.889066 (PMC9100572; doi:10.3389/fpls.2022.889066)
Supplement: Supplementary file 4 [file Table_1.XLSX]

## Sheet: Supplementary Table 1
Supplementary Table 1. Meta information table for full set of ELs used for imputation reference and/or latitude analysis
DATASET	PANEL_TYPE	SEQ_DEPTH	SEQ_ID	PANEL_NAME	PI	NAME	TAXONOMY	STATE	COUNTRY	MG	IMPROVEMENT_STATUS	CATEGORY
MSMC106	Reference Panel	Resequenced	SRR2163293	HN001_PI518664	PI 518664	Hutcheson	Glycine max	Virginia	United States	5	Elite	NA Cultivar
MSMC106	Reference Panel	Resequenced	SRR2163297	HN005_PI404166	PI 404166	Krasnoarmejskaja	Glycine max	NA	China	3	Elite	Other
MSMC106	Reference Panel	Resequenced	SRR2163298	HN006_PI407788A	PI 407788A	ORD 8113	Glycine max	Kyonggi	South Korea	4	Elite	Other
MSMC106	Reference Panel	Resequenced	SRR2163299	HN007_PI424298	PI 424298	KAS 300-10	Glycine max	Chungcheongnam-do	South Korea	4	Elite	Other
MSMC106	Reference Panel	Resequenced	SRR2163300	HN008_PI437655	PI 437655	Er-huan-jan	Glycine max	NA	China	3	Elite	Other
MSMC106	Reference Panel	Resequenced	SRR2163301	HN009_PI495017C	PI 495017C	(Beijing da qing don)	Glycine max	Beijing Shi	China	4	Elite	Other
MSMC106	Reference Panel	Resequenced	SRR2163302	HN010_PI468915	PI 468915	NA	Glycine max	Liaoning Sheng	China	2	Elite	Other
MSMC106	Reference Panel	Resequenced	SRR2163303	HN011_PI507354	PI 507354	Tokei 421	Glycine max	Hokkaid√¥	Japan	1	Elite	Other
MSMC106	Reference Panel	Resequenced	SRR2163304	HN012_PI567305	PI 567305	Hei dou zi	Glycine max	Gansu Sheng	China	4	Elite	Other
MSMC106	Reference Panel	Resequenced	SRR2163305	HN013_S05-11482	PI 661090	S05-11482	Glycine max	Missouri	United States	4	Elite	NA Cultivar
MSMC106	Reference Panel	Resequenced	SRR2163306	HN014_PI548667	PI 548667	Essex	Glycine max	Virginia	United States	5	Elite	NA Cultivar
MSMC106	Reference Panel	Resequenced	SRR2163308	HN016_PI567387	PI 567387	Huang huai dou	Glycine max	Shaanxi Sheng	China	4	Elite	Other
MSMC106	Reference Panel	Resequenced	SRR2163309	HN017B_PI437725	PI 437725	Te-zu-gan	Glycine max	NA	China	4	Elite	Other
MSMC106	Reference Panel	Resequenced	SRR2163310	HN018_PI437690	PI 437690	Pin-din-guan	Glycine max	NA	China	3	Elite	Other
MSMC106	Reference Panel	Resequenced	SRR2163314	HN022_PI404198B	PI 404198B	(Sun huan do)	Glycine max	NA	China	4	Elite	Other
MSMC106	Reference Panel	Resequenced	SRR2163315	HN023_PI424608A	PI 424608A	KAS 681-21	Glycine max	Gyeongsangbuk-do	South Korea	4	Elite	Other
MSMC106	Reference Panel	Resequenced	SRR2163317	HN025_PI567516C	PI 567516C	NA	Glycine max	NA	China	4	Landrace	Other
MSMC106	Reference Panel	Resequenced	SRR2163318	HN026_PI612611	PI 612611	NA	Glycine max	NA	North Korea	3	Landrace	Other
MSMC106	Reference Panel	Resequenced	SRR2163319	HN027_S10-11227	NA	S10-11227	Glycine max	NA	United States	NA	Elite	NA Cultivar
MSMC106	Reference Panel	Resequenced	SRR2163320	HN028_Holladay	PI 572239	Holladay	Glycine max	North Carolina	United States	5	Elite	NA Cultivar
MSMC106	Reference Panel	Resequenced	SRR2163321	HN029_IA3023	NA	IA3023	Glycine max	Iowa	United States	3	Elite	NA Cultivar
MSMC106	Reference Panel	Resequenced	SRR2163322	HN030_Maverick	PI 598124	Maverick	Glycine max	Missouri	United States	3	Elite	NA Cultivar
MSMC106	Reference Panel	Resequenced	SRR2163323	HN031_PI079691_4	PI 079691-4	NA	Glycine max	NA	China	3	Landrace	Other
MSMC106	Reference Panel	Resequenced	SRR2163324	HN032_PI086006	PI 086006	NA	Glycine max	NA	Japan	3	Landrace	Other
MSMC106	Reference Panel	Resequenced	SRR2163325	HN033_PI087617	PI 087617	NA	Glycine max	NA	North Korea	3	Elite	Other
MSMC106	Reference Panel	Resequenced	SRR2163326	HN034_PI087631_1	PI 087631-1	NA	Glycine max	NA	Japan	3	Landrace	Other
MSMC106	Reference Panel	Resequenced	SRR2163327	HN035_PI196175	PI 196175	Yu tae	Glycine max	NA	South Korea	5	Elite	Other
MSMC106	Reference Panel	Resequenced	NA	HN036_PI200471	PI 200471	Hanayome Ibaragi No 1	Glycine max	Kagawa	Japan	3	Elite	Other
MSMC106	Reference Panel	Resequenced	SRR2163328	HN037_PI200508	PI 200508	Natsu Daizu	Glycine max	NA	Japan	1	Elite	Other
MSMC106	Reference Panel	Resequenced	SRR2163329	HN038_PI248515	PI 248515	White Hilum Iwata Variety No 2	Glycine max	NA	Japan	4	Elite	Other
MSMC106	Reference Panel	Resequenced	SRR2163330	HN039_PI366121	PI 366121	NA	Glycine soja	Hukusima	Japan	4	G. soja	Other
MSMC106	Reference Panel	Resequenced	SRR2163331	HN040_PI378702	PI 378702	NA	Glycine soja	Iwate	Japan	4	G. soja	Other
MSMC106	Reference Panel	Resequenced	SRR2163332	HN041_PI398593	PI 398593	KAS 390-4	Glycine max	Chungcheongbuk-do	South Korea	5	Elite	Other
MSMC106	Reference Panel	Resequenced	SRR2163333	HN042_PI398595	PI 398595	KAS 390-5	Glycine max	Chungcheongbuk-do	South Korea	5	Elite	Other
MSMC106	Reference Panel	Resequenced	SRR2163334	HN043_PI398610	PI 398610	KAS 390-8	Glycine max	Chungcheongbuk-do	South Korea	5	Elite	Other
MSMC106	Reference Panel	Resequenced	SRR2163335	HN044_PI398614	PI 398614	KAS 390-9	Glycine max	Chungcheongbuk-do	South Korea	5	Elite	Other
MSMC106	Reference Panel	Resequenced	SRR2163336	HN045_PI407162	PI 407162	K1-D	Glycine soja	Kyonggi	South Korea	4	G. soja	Other
MSMC106	Reference Panel	Resequenced	SRR2163337	HN046_PI407184	PI 407184	K29	Glycine soja	Kyonggi	South Korea	4	G. soja	Other
MSMC106	Reference Panel	Resequenced	SRR2163338	HN047_PI407729	PI 407729	NA	Glycine max	Beijing Shi	China	4	Elite	Other
MSMC106	Reference Panel	Resequenced	SRR2163339	HN048_PI407965	PI 407965	KAERI 504-4	Glycine max	Jeollanam-do	South Korea	5	Elite	Other
MSMC106	Reference Panel	Resequenced	SRR2163340	HN049_PI408105A	PI 408105A	KAS 633-19	Glycine max	Gyeongsangbuk-do	South Korea	4	Elite	Other
MSMC106	Reference Panel	Resequenced	SRR2163341	HN050_PI416937	PI 416937	Houjaku Kuwazu	Glycine max	NA	Japan	6	Elite	Other
MSMC106	Reference Panel	Resequenced	SRR2163343	HN052_PI424079	PI 424079	74079	Glycine soja	Gangwon-do	South Korea	4	G. soja	Other
MSMC106	Reference Panel	Resequenced	SRR2163344	HN053_PI424088	PI 424088	74088	Glycine soja	Chungcheongbuk-do	South Korea	4	G. soja	Other
MSMC106	Reference Panel	Resequenced	SRR2163345	HN054_PI437169B	PI 437169B	(VNIISC-4)	Glycine max	Krasnodar	Russian Federation	2	Elite	Other
MSMC106	Reference Panel	Resequenced	SRR2163347	HN056_PI437863A	PI 437863A	DV-2841	Glycine max	NA	China	2	Elite	Other
MSMC106	Reference Panel	Resequenced	SRR2163348	HN057_PI438258	PI 438258	VIR 4714	Glycine max	NA	China	2	Elite	Other
MSMC106	Reference Panel	Resequenced	SRR2163349	HN058_PI458515	PI 458515	Tie Zhugan	Glycine max	Shandong Sheng	China	4	Landrace	Other
MSMC106	Reference Panel	Resequenced	SRR2163350	HN059_PI464920B	PI 464920B	(Jin Dou 33)	Glycine max	Liaoning Sheng	China	3	Elite	Other
MSMC106	Reference Panel	Resequenced	SRR2163351	HN060_PI467312	PI 467312	Cha-mo-shi-dou	Glycine max	Jilin Sheng	China	2	Elite	Other
MSMC106	Reference Panel	Resequenced	SRR2163352	HN061_PI471938	PI 471938	197	Glycine max	NA	Nepal	5	Elite	Other
MSMC106	Reference Panel	Resequenced	SRR2163353	HN062_PI475783B	PI 475783B	(Tsing 2)	Glycine max	Shanxi Sheng	China	2	Elite	Other
MSMC106	Reference Panel	Resequenced	SRR2163354	HN063_PI483463	PI 483463	NA	Glycine soja	Shanxi Sheng	China	2	G. soja	Other
MSMC106	Reference Panel	Resequenced	SRR2163355	HN064_PI518751	PI 518751	NS-20	Glycine max	NA	Former Serbia and Montenegro	2	Elite	Other
MSMC106	Reference Panel	Resequenced	SRR2163356	HN065_PI542044	PI 542044	Kunitz	Glycine max	Illinois	United States	3	Elite	NA Cultivar
MSMC106	Reference Panel	Resequenced	SRR2163357	HN066_PI547862	PI 547862	L83-570	Glycine max	Illinois	United States	3	Genetic	Other
MSMC106	Reference Panel	Resequenced	SRR2163358	HN067_PI548317	PI 548317	Columbia	Glycine max	Hebei Sheng	China	3	Elite	Other
MSMC106	Reference Panel	Resequenced	SRR2163359	HN068_PI548349	PI 548349	Ilsoy	Glycine max	Phyeongyang	North Korea	3	Elite	Other
MSMC106	Reference Panel	Resequenced	SRR2163360	HN069_PI548415	PI 548415	Sooty	Glycine max	Zhejiang Sheng	China	4	Elite	Other
MSMC106	Reference Panel	Resequenced	SRR2163361	HN070_PI548511	PI 548511	Beeson 80	Glycine max	Indiana	United States	2	Elite	NA Cultivar
MSMC106	Reference Panel	Resequenced	SRR2163362	HN071_PI548657	PI 548657	Jackson	Glycine max	North Carolina	United States	7	Elite	NA Ancestor
MSMC106	Reference Panel	Resequenced	SRR2163363	HN072_PI549031	PI 549031	NA	Glycine max	Beijing Shi	China	3	Elite	Other
MSMC106	Reference Panel	Resequenced	SRR2163364	HN073_PI552538	PI 552538	Dunbar	Glycine max	Nebraska	United States	3	Elite	NA Cultivar
MSMC106	Reference Panel	Resequenced	SRR2163365	HN074_PI561271	PI 561271	Pei xian da quing dou	Glycine max	Zhejiang Sheng	China	5	Elite	Other
MSMC106	Reference Panel	Resequenced	SRR2163366	HN075_PI567230	PI 567230	WJK-PRC-23	Glycine max	Shaanxi Sheng	China	5	Elite	Other
MSMC106	Reference Panel	Resequenced	SRR2163367	HN076_PI567336B	PI 567336B	NA	Glycine max	NA	China	4	Landrace	Other
MSMC106	Reference Panel	Resequenced	SRR2163369	HN078_PI567354	PI 567354	You huang dou	Glycine max	Gansu Sheng	China	4	Elite	Other
MSMC106	Reference Panel	Resequenced	SRR2163370	HN079_PI567357	PI 567357	Du jia qiao huang dou	Glycine max	Ningxia Huizi Zizhiqu	China	3	Elite	Other
MSMC106	Reference Panel	Resequenced	SRR2163372	HN081_PI567519	PI 567519	Bai hua chi	Glycine max	Shandong Sheng	China	3	Elite	Other
MSMC106	Reference Panel	Resequenced	SRR2163373	HN082_PI567611	PI 567611	Ba yue zha	Glycine max	Henan Sheng	China	4	Elite	Other
MSMC106	Reference Panel	Resequenced	SRR2163374	HN083_PI567651	PI 567651	Shang cai er cao ping ding shi	Glycine max	Henan Sheng	China	4	Elite	Other
MSMC106	Reference Panel	Resequenced	SRR2163375	HN084_PI567690	PI 567690	Fu yang (7)	Glycine max	Anhui Sheng	China	3	Elite	Other
MSMC106	Reference Panel	Resequenced	SRR2163376	HN085_PI567719	PI 567719	Fu yang (43)	Glycine max	Anhui Sheng	China	4	Elite	Other
MSMC106	Reference Panel	Resequenced	SRR2163377	HN086_PI567731	PI 567731	Fu yang (56)	Glycine max	Anhui Sheng	China	3	Elite	Other
MSMC106	Reference Panel	Resequenced	SRR2163378	HN087_PI591539	PI 591539	NA	Glycine max	Illinois	United States	3	Elite	NA Cultivar
MSMC106	Reference Panel	Resequenced	SRR2163379	HN088_PI593258	PI 593258	NA	Glycine max	Illinois	United States	3	Elite	NA Cultivar
MSMC106	Reference Panel	Resequenced	SRR2163380	HN089_PI594012	PI 594012	NA	Glycine max	NA	South Korea	5	Elite	Other
MSMC106	Reference Panel	Resequenced	SRR2163381	HN090_PI594512A	PI 594512A	NA	Glycine max	NA	China	7	Elite	Other
MSMC106	Reference Panel	Resequenced	SRR2163382	HN091_PI594599	PI 594599	NA	Glycine max	NA	China	4	Elite	Other
MSMC106	Reference Panel	Resequenced	SRR2163383	HN092_PI597387	PI 597387	NA	Glycine max	Illinois	United States	3	Elite	NA Cultivar
MSMC106	Reference Panel	Resequenced	SRR2163384	HN093_PI603154	PI 603154	NA	Glycine max	NA	North Korea	5	Elite	Other
MSMC106	Reference Panel	Resequenced	SRR2163385	HN094_PI603170	PI 603170	NA	Glycine max	NA	North Korea	4	Elite	Other
MSMC106	Reference Panel	Resequenced	SRR2163386	HN095_PI603175	PI 603175	NA	Glycine max	NA	North Korea	4	Elite	Other
MSMC106	Reference Panel	Resequenced	SRR2163387	HN096_PI603176A	PI 603176A	NA	Glycine max	NA	North Korea	4	Elite	Other
MSMC106	Reference Panel	Resequenced	SRR2163389	HN098_PI605869A	PI 605869A	NA	Glycine max	NA	Vietnam	5	Elite	Other
MSMC106	Reference Panel	Resequenced	SRR2163390	HN099_PI639740	PI 639740	NA	Glycine max	Illinois	United States	4	Elite	NA Cultivar
MSMC106	Reference Panel	Resequenced	SRR2163391	HN100_PI647086	PI 647086	NA	Glycine max	North Carolina	United States	8	Elite	NA Cultivar
MSMC106	Reference Panel	Resequenced	SRR2163392	HN101_PI658519	PI 658519	NA	Glycine max	NA	NA	7	Elite	NA
MSMC106	Reference Panel	Resequenced	SRR2163393	HN102_S07-5049	NA	S07-5049	Glycine max	NA	United States	4	Elite	NA Cultivar
MSMC106	Reference Panel	Resequenced	SRR2163394	HN103_V71-370	NA	V71-370	Glycine max	NA	United States	6	Elite	NA Cultivar
MSMC106	Reference Panel	Resequenced	SRR2163395	HN104_FC031721	FC 031721	NA	Glycine max	NA	NA	6	Landrace	Other
MSMC106	Reference Panel	Resequenced	SRR2163396	HN105_PI438471	PI 438471	Fiskeby III	Glycine max	√ñsterg√∂tlands l√§n	Sweden	0	Elite	Other
MSMC106	Reference Panel	Resequenced	SRR2163397	HN106_PI417091	PI 417091	Kuro mame	Glycine max	NA	Japan	2	Elite	Other
MSMC106	Reference Panel	Resequenced	SRR2163398	HN107_PI417015	PI 417015	Kawanagare (Iwate)	Glycine max	Iwate	Japan	3	Elite	Other
MSMC106	Reference Panel	Resequenced	NA	HN108_PI229343	PI 229343	Noaka No. 1	Glycine max	Tokyo	Japan	4	Elite	Other
SJ	Reference Panel	Resequenced	SRR5480235	SJ-01_PI378684A	PI 378684A	NA	Glycine soja	NA	Japan	6	G. soja	Other
SJ	Reference Panel	Resequenced	SRR5480234	SJ-02_PI378696A	PI 378696A	NA	Glycine soja	NA	Japan	6	G. soja	Other
SJ	Reference Panel	Resequenced	SRR5480233	SJ-03_PI378698	PI 378698	NA	Glycine soja	Yamanasi	Japan	6	G. soja	Other
SJ	Reference Panel	Resequenced	SRR5480232	SJ-04_PI407083	PI 407083	RB 1072	Glycine soja	Aiti	Japan	6	G. soja	Other
SJ	Reference Panel	Resequenced	SRR5480231	SJ-05_PI407270	PI 407270	K45-B	Glycine soja	Gyeongsangnam-do	South Korea	6	G. soja	Other
SJ	Reference Panel	Resequenced	SRR5480230	SJ-06_PI407281	PI 407281	K103-C	Glycine soja	Jeju-teukbyeoljachido	South Korea	6	G. soja	Other
SJ	Reference Panel	Resequenced	SRR5480229	SJ-07_PI407286	PI 407286	Tsuru Mame	Glycine soja	Kanagawa	Japan	6	G. soja	Other
SJ	Reference Panel	Resequenced	SRR5480228	SJ-08_PI407303	PI 407303	NA	Glycine soja	Jiangsu Sheng	China	6	G. soja	Other
SJ	Reference Panel	Resequenced	SRR5480227	SJ-09_PI407307	PI 407307	NA	Glycine soja	Shanghai Shi	China	6	G. soja	Other
SJ	Reference Panel	Resequenced	SRR5480226	SJ-10_PI407308	PI 407308	NA	Glycine soja	Kyonggi	South Korea	5	G. soja	Other
SJ	Reference Panel	Resequenced	SRR5480225	SJ-11_PI407315	PI 407315	NA	Glycine soja	Chungcheongbuk-do	South Korea	5	G. soja	Other
SJ	Reference Panel	Resequenced	SRR5480224	SJ-12_PI424008A	PI 424008A	NA	Glycine soja	NA	South Korea	5	G. soja	Other
SJ	Reference Panel	Resequenced	SRR5480223	SJ-13_PI468918	PI 468918	NA	Glycine soja	Liaoning Sheng	China	3	G. soja	Other
SJ	Reference Panel	Resequenced	SRR5480222	SJ-14_PI507609	PI 507609	NIAR 040023	Glycine soja	Totigi	Japan	6	G. soja	Other
SJ	Reference Panel	Resequenced	SRR5480221	SJ-15_PI507619B	PI 507619B	NA	Glycine soja	NA	Japan	6	G. soja	Other
SJ	Reference Panel	Resequenced	SRR5480220	SJ-16_PI507667	PI 507667	NIAR 090024	Glycine soja	Kumamoto	Japan	6	G. soja	Other
SJ	Reference Panel	Resequenced	SRR5480219	SJ-17_PI507752	PI 507752	VIR 8448	Glycine soja	Amur	Russian Federation	NA	G. soja	Other
SJ	Reference Panel	Resequenced	SRR5480218	SJ-18_PI507830B	PI 507830B	NA	Glycine soja	NA	Russia	NA	G. soja	Other
SJ	Reference Panel	Resequenced	SRR5480217	SJ-19_PI532450	PI 532450	GD50344	Glycine soja	Jilin Sheng	China	1	G. soja	Other
SJ	Reference Panel	Resequenced	SRR5480216	SJ-20_PI549047	PI 549047	Mrs. Wongs Picnic #1	Glycine soja	Beijing Shi	China	3	Elite	Other
SJ	Reference Panel	Resequenced	SRR5480215	SJ-21_PI549048	PI 549048	NA	Glycine soja	Beijing Shi	China	3	Elite	Other
SJ	Reference Panel	Resequenced	SRR5480214	SJ-22_PI562558	PI 562558	KE12	Glycine soja	Jeollabuk-do	South Korea	5	G. soja	Other
SJ	Reference Panel	Resequenced	SRR5480213	SJ-23_PI562568	PI 562568	KF24	Glycine soja	Jeollabuk-do	South Korea	5	G. soja	Other
SJ	Reference Panel	Resequenced	SRR5480212	SJ-24_PI597458B	PI 597458B	NA	Glycine soja	NA	China	5	G. soja	Other
SJ	Reference Panel	Resequenced	SRR5480210	SJ-26_PI597471D	PI 597471D	NA	Glycine soja	NA	China	6	G. soja	Other
SJ	Reference Panel	Resequenced	SRR5480209	SJ-27_PI639586	PI 639586	NA	Glycine soja	NA	Russia	NA	G. soja	Other
SJ	Reference Panel	Resequenced	SRR5480208	SJ-28_PI639590A	PI 639590A	NA	Glycine soja	NA	Russia	NA	G. soja	Other
SJ	Reference Panel	Resequenced	SRR5480207	SJ-29_PI639590B	PI 639590B	NA	Glycine soja	NA	Russia	NA	G. soja	Other
SJ	Reference Panel	Resequenced	SRR5480206	SJ-30_PI639621	PI 639621	NA	Glycine soja	NA	Russia	NA	G. soja	Other
SJ	Reference Panel	Resequenced	SRR5480205	SJ-31_PI507847	PI 507847	VIR 8926	Glycine soja	Amur	Russian Federation	NA	G. soja	Other
SJ	Reference Panel	Resequenced	SRR5480204	SJ-32_PI424014	PI 424014	74012	Glycine soja	Kyonggi	South Korea	5	G. soja	Other
SJ	Reference Panel	Resequenced	SRR5480203	SJ-33_PI424107A	PI 424107A	NA	Glycine soja	NA	South Korea	6	G. soja	Other
SJ	Reference Panel	Resequenced	SRR5480202	SJ-34_PI407175	PI 407175	K4-B	Glycine soja	Kyonggi	South Korea	4	G. soja	Other
SJ	Reference Panel	Resequenced	SRR5480200	SJ-36_PI507615	PI 507615	NIAR 040012	Glycine soja	Nagano	Japan	6	G. soja	Other
SJ	Reference Panel	Resequenced	SRR5480199	SJ-37_PI562557	PI 562557	KE10	Glycine soja	Jeollabuk-do	South Korea	5	G. soja	Other
SJ	Reference Panel	Resequenced	SRR5480198	SJ-38_PI378699A	PI 378699A	NA	Glycine soja	NA	Japan	7	G. soja	Other
SJ	Reference Panel	Resequenced	SRR5480197	SJ-39_PI407262	PI 407262	K42-A	Glycine soja	Gyeongsangnam-do	South Korea	6	G. soja	Other
SJ	Reference Panel	Resequenced	SRR5480196	SJ-40_PI562534	PI 562534	KA5	Glycine soja	Kyonggi	South Korea	5	G. soja	Other
SJ	Reference Panel	Resequenced	SRR5480195	SJ-41_PI407183	PI 407183	K8-B	Glycine soja	Kyonggi	South Korea	5	G. soja	Other
SJ	Reference Panel	Resequenced	SRR5480194	SJ-42_PI407038	PI 407038	RB 1072	Glycine soja	Akita	Japan	5	G. soja	Other
SJ	Reference Panel	Resequenced	SRR5480193	SJ-43_PI407318A	PI 407318A	NA	Glycine soja	NA	South Korea	5	G. soja	Other
SJ	Reference Panel	Resequenced	SRR5480192	SJ-44_PI407229	PI 407229	K47-A	Glycine soja	Chungcheongnam-do	South Korea	5	G. soja	Other
SJ	Reference Panel	Resequenced	SRR5480191	SJ-45_PI507638	PI 507638	NIAR 060010	Glycine soja	Hy√¥go	Japan	6	G. soja	Other
USB481	Reference Panel	Resequenced	SRR5480190	USB-001_PI548656	PI 548656	Lee	Glycine max	Mississippi	United States	6	Elite	NA Cultivar
USB481	Reference Panel	Resequenced	SRR5480188	USB-003_PI081785	PI 081785	NA	Glycine max	NA	Australia	3	Landrace	Other
USB481	Reference Panel	Resequenced	SRR5480187	USB-004_PI166105	PI 166105	Bhart	Glycine max	Uttar Pradesh	India	7	Elite	Other
USB481	Reference Panel	Resequenced	SRR5480186	USB-005_PI180501	PI 180501	Strain No 18	Glycine max	NA	Germany	0	Elite	Other
USB481	Reference Panel	Resequenced	SRR5480185	USB-006_PI240664	PI 240664	Bilomi No 3	Glycine max	Luzon	Philippines	10	Elite	Other
USB481	Reference Panel	Resequenced	SRR5480184	USB-007_PI266806C	PI 266806C	No 4	Glycine max	Hebei Sheng	China	2	Elite	Other
USB481	Reference Panel	Resequenced	SRR5480183	USB-009_PI360957	PI 360957	Karafuto No 1	Glycine max	Hokkaid√¥	Japan	0	Elite	Other
USB481	Reference Panel	Resequenced	SRR5480182	USB-010_PI361087	PI 361087	Medias 23	Glycine max	NA	Romania	1	Elite	Other
USB481	Reference Panel	Resequenced	SRR5480181	USB-011_PI361093	PI 361093	Noosadska Br. 1	Glycine max	NA	Serbia	1	Elite	Other
USB481	Reference Panel	Resequenced	SRR5480180	USB-012_PI437265D	PI 437265D	(Dobruzanca D)	Glycine max	Ontario	Moldova	0	Elite	Other
USB481	Reference Panel	Resequenced	SRR5480179	USB-013_PI438335	PI 438335	SAO 196-C	Glycine max	Ontario	Algeria	3	Elite	Other
USB481	Reference Panel	Resequenced	SRR5480178	USB-014_PI468908	PI 468908	NA	Glycine max	Jilin Sheng	China	0	Elite	Other
USB481	Reference Panel	Resequenced	SRR5480177	USB-015_PI497964A	PI 497964A	NA	Glycine max	Hebei	China	9	Landrace	Other
USB481	Reference Panel	Resequenced	NA	USB-016_PI506862	PI 506862	Karikei 86	Glycine max	NA	Japan	4	Elite	Other
USB481	Reference Panel	Resequenced	SRR5480176	USB-017_PI507180	PI 507180	Rikuu 21	Glycine max	NA	Japan	4	Elite	Other
USB481	Reference Panel	Resequenced	SRR5480175	USB-018_PI518668	PI 518668	TN 4-86	Glycine max	Tennessee	United States	4	Elite	NA Cultivar
USB481	Reference Panel	Resequenced	SRR5480174	USB-020_PI603458A	PI 603458A	NA	Glycine max	Zhejiang	China	4	Landrace	Other
USB481	Reference Panel	Resequenced	NA	USB-021_PI548171	PI 548171	T134	Glycine max	Illinois	United States	NA	Genetic	Other
USB481	Reference Panel	Resequenced	SRR5480173	USB-022_PI548193	PI 548193	T201	Glycine max	Iowa	United States	4	Genetic	Other
USB481	Reference Panel	Resequenced	SRR7754057	USB-023_PI548313	PI 548313	Chestnut	Glycine max	Habarovskij kraj	Russian Federation	3	Elite	Other
USB481	Reference Panel	Resequenced	NA	USB-024_PI548325	PI 548325	Flambeau	Glycine max	NA	Russian Federation	0	Elite	Other
USB481	Reference Panel	Resequenced	SRR5480171	USB-025_PI548360	PI 548360	Korean	Glycine max	Shanxi	North Korea	2	Elite	Other
USB481	Reference Panel	Resequenced	SRR5480170	USB-026_PI548364	PI 548364	Macoupin	Glycine max	Shandong	Japan	4	Elite	Other
USB481	Reference Panel	Resequenced	SRR2163294	USB-027_PI548402	PI 548402	Peking	Glycine max	Beijing Shi	China	4	Elite	Other
USB481	Reference Panel	Resequenced	SRR5480169	USB-028_PI548447	PI 548447	Cherokee	Glycine max	Zhejiang Sheng	China	8	Elite	Other
USB481	Reference Panel	Resequenced	SRR5480168	USB-029_PI548452	PI 548452	Dixie	Glycine max	Phyeongyang	North Korea	5	Elite	Other
USB481	Reference Panel	Resequenced	SRR5480167	USB-031_PI548490	PI 548490	Tanner	Glycine max	Nei Monggol	Taiwan	7	Elite	Other
USB481	Reference Panel	Resequenced	SRR5480166	USB-032_PI548520	PI 548520	Preston	Glycine max	Iowa	United States	2	Elite	NA Cultivar
USB481	Reference Panel	Resequenced	SRR5480165	USB-033_PI548561	PI 548561	Hodgson	Glycine max	Minnesota	United States	1	Elite	NA Cultivar
USB481	Reference Panel	Resequenced	SRR5480164	USB-035_PI549018	PI 549018	ZYD 3939	Glycine max	Ningxia Huizi Zizhiqu	China	5	Elite	Other
USB481	Reference Panel	Resequenced	SRR5480163	USB-036_PI549026	PI 549026	Gao li huang	Glycine max	Liaoning Sheng	China	5	Elite	Other
USB481	Reference Panel	Resequenced	SRR5480162	USB-037_PI549041A	PI 549041A	ZYD 2709	Glycine max	Liaoning Sheng	China	3	Elite	Other
USB481	Reference Panel	Resequenced	SRR5480161	USB-038_PI559932	PI 559932	Manokin	Glycine max	Maryland	United States	4	Elite	NA Cultivar
USB481	Reference Panel	Resequenced	SRR5480160	USB-039_PI567171	PI 567171	Hei he No 1	Glycine max	Heilongjiang Sheng	China	0	Elite	Other
USB481	Reference Panel	Resequenced	SRR5480159	USB-040_PI567426	PI 567426	Bai huang dou	Glycine max	Shanxi Sheng	China	4	Elite	Other
USB481	Reference Panel	Resequenced	SRR5480158	USB-041_PI567558	PI 567558	Liu shi ri jin huang da dou	Glycine max	Shandong Sheng	China	3	Elite	Other
USB481	Reference Panel	Resequenced	SRR5480157	USB-042_PI567604A	PI 567604A	NA	Glycine max	Jilin	China	4	Landrace	Other
USB481	Reference Panel	Resequenced	SRR5480156	USB-043_PI578309	PI 578309	Bhatmash	Glycine max	Shandong	Nepal	6	Elite	Other
USB481	Reference Panel	Resequenced	SRR5480155	USB-044_PI578495	PI 578495	Jin dou No 4	Glycine max	Beijing Shi	China	4	Elite	Other
USB481	Reference Panel	Resequenced	SRR5480154	USB-045_PI592523	PI 592523	NA	Glycine max	Heilongjiang	China	0	Elite	Other
USB481	Reference Panel	Resequenced	SRR5480153	USB-046_PI592954	PI 592954	NA	Glycine max	NA	China	2	Elite	Other
USB481	Reference Panel	Resequenced	SRR5480152	USB-047_PI594307	PI 594307	NA	Glycine max	NA	China	8	Landrace	Other
USB481	Reference Panel	Resequenced	SRR5480151	USB-048_PI597476	PI 597476	NA	Glycine max	NA	China	5	Elite	Other
USB481	Reference Panel	Resequenced	SRR5480150	USB-049_PI603426G	PI 603426G	NA	Glycine max	Jilin	China	2	Landrace	Other
USB481	Reference Panel	Resequenced	SRR5480149	USB-050_PI603442	PI 603442	NA	Glycine max	Jiangsu	China	3	Landrace	Other
USB481	Reference Panel	Resequenced	SRR2163312	USB-052_PI088788	PI 088788	NA	Glycine max	NA	China	3	Landrace	Other
USB481	Reference Panel	Resequenced	SRR2163295	USB-053_PI089772	PI 089772	NA	Glycine max	NA	China	4	Landrace	Other
USB481	Reference Panel	Resequenced	SRR2163296	USB-054_PI090763	PI 090763	NA	Glycine max	NA	China	4	Landrace	Other
USB481	Reference Panel	Resequenced	SRR2163313	USB-055_PI209332	PI 209332	No 4	Glycine max	Hokkaid√¥	Japan	4	Elite	Other
USB481	Reference Panel	Resequenced	SRR2163316	USB-057_PI548316	PI 548316	Cloud	Glycine max	Zhejiang Sheng	China	3	Elite	Other
USB481	Reference Panel	Resequenced	NA	USB-058_PI548658	PI 548658	Lee 74	Glycine max	Arkansas	United States	6	Elite	NA Cultivar
USB481	Reference Panel	Resequenced	SRR5480148	USB-059_FC029333	FC 029333	NA	Glycine max	Liaoning	China	3	Landrace	Other
USB481	Reference Panel	Resequenced	SRR5480147	USB-060_FC031697	FC 031697	NA	Glycine max	Liaoning	China	4	Landrace	Other
USB481	Reference Panel	Resequenced	SRR5480146	USB-061_PI054591	PI 054591	NA	Glycine max	Jilin	China	3	Landrace	Other
USB481	Reference Panel	Resequenced	SRR5480145	USB-062_PI054608_1	PI 054608-1	NA	Glycine max	Henan	China	2	Landrace	Other
USB481	Reference Panel	Resequenced	SRR5480144	USB-063_PI054614	PI 054614	NA	Glycine max	Jiangsu	China	4	Landrace	Other
USB481	Reference Panel	Resequenced	SRR5480143	USB-064_PI054615_1	PI 054615-1	NA	Glycine max	Beijing	China	3	Landrace	Other
USB481	Reference Panel	Resequenced	SRR5480142	USB-065_PI058955	PI 058955	NA	Glycine max	NA	China	4	Landrace	Other
USB481	Reference Panel	Resequenced	SRR5480141	USB-066_PI062203	PI 062203	NA	Glycine max	Heilongjiang	China	5	Landrace	Other
USB481	Reference Panel	Resequenced	SRR5480140	USB-067_PI068521_1	PI 068521-1	NA	Glycine max	Heilongjiang	China	3	Landrace	Other
USB481	Reference Panel	Resequenced	SRR5480139	USB-068_PI068604_1	PI 068604-1	NA	Glycine max	Heilongjiang	China	3	Landrace	Other
USB481	Reference Panel	Resequenced	SRR5480138	USB-069_PI068732_1	PI 068732-1	NA	Glycine max	NA	China	3	Landrace	Other
USB481	Reference Panel	Resequenced	SRR5480137	USB-070_PI070080	PI 070080	NA	Glycine max	Jilin	China	3	Landrace	Other
USB481	Reference Panel	Resequenced	SRR5480136	USB-071_PI070466_3	PI 070466-3	NA	Glycine max	Jilin	China	4	Landrace	Other
USB481	Reference Panel	Resequenced	SRR5480135	USB-072_PI071465	PI 071465	NA	Glycine max	NA	China	5	Landrace	Other
USB481	Reference Panel	Resequenced	SRR5480134	USB-073_PI080837	PI 080837	NA	Glycine max	Heilongjiang	China	4	Landrace	Other
USB481	Reference Panel	Resequenced	SRR5480133	USB-074_PI081041	PI 081041	NA	Glycine max	Heilongjiang	China	3	Landrace	Other
USB481	Reference Panel	Resequenced	SRR5480132	USB-075_PI083881	PI 083881	NA	Glycine max	Shaanxi	China	4	Landrace	Other
USB481	Reference Panel	Resequenced	SRR5480131	USB-076_PI083942	PI 083942	NA	Glycine max	NA	China	5	Landrace	Other
USB481	Reference Panel	Resequenced	SRR5480129	USB-078_PI084637	PI 084637	NA	Glycine max	NA	China	2	Landrace	Other
USB481	Reference Panel	Resequenced	SRR5480128	USB-079_PI084656	PI 084656	NA	Glycine max	Liaoning	China	3	Landrace	Other
USB481	Reference Panel	Resequenced	SRR5480127	USB-080_PI084946_2	PI 084946-2	NA	Glycine max	Jilin	China	4	Landrace	Other
USB481	Reference Panel	Resequenced	SRR5480126	USB-081_PI084973	PI 084973	NA	Glycine max	NA	China	3	Landrace	Other
USB481	Reference Panel	Resequenced	SRR5480125	USB-084_PI086904	PI 086904	NA	Glycine max	NA	China	6	Landrace	Other
USB481	Reference Panel	Resequenced	SRR5480124	USB-085_PI086972_2	PI 086972-2	NA	Glycine max	NA	China	4	Landrace	Other
USB481	Reference Panel	Resequenced	SRR5480123	USB-086_PI087620	PI 087620	NA	Glycine max	NA	China	3	Landrace	Other
USB481	Reference Panel	Resequenced	SRR5480122	USB-087_PI088313	PI 088313	NA	Glycine max	NA	China	2	Landrace	Other
USB481	Reference Panel	Resequenced	SRR5480121	USB-088_PI088468	PI 088468	NA	Glycine max	Jilin	China	2	Landrace	Other
USB481	Reference Panel	Resequenced	SRR5480120	USB-089_PI089005_5	PI 089005-5	NA	Glycine max	NA	China	2	Landrace	Other
USB481	Reference Panel	Resequenced	SRR5480119	USB-090_PI089775	PI 089775	NA	Glycine max	NA	China	6	Landrace	Other
USB481	Reference Panel	Resequenced	SRR5480118	USB-091_PI090479P	PI 090479P	NA	Glycine max	NA	China	4	Landrace	Other
USB481	Reference Panel	Resequenced	SRR5480117	USB-093_PI091100_3	PI 091100-3	NA	Glycine max	NA	China	3	Landrace	Other
USB481	Reference Panel	Resequenced	SRR5480116	USB-094_PI091159_4	PI 091159-4	NA	Glycine max	NA	China	4	Landrace	Other
USB481	Reference Panel	Resequenced	SRR5480115	USB-095_PI091160	PI 091160	NA	Glycine max	NA	China	3	Landrace	Other
USB481	Reference Panel	Resequenced	SRR5480114	USB-096_PI092651	PI 092651	NA	Glycine max	Liaoning	China	4	Landrace	Other
USB481	Reference Panel	Resequenced	SRR5480113	USB-097_PI094159_3	PI 094159-3	NA	Glycine max	Liaoning	China	4	Landrace	Other
USB481	Reference Panel	Resequenced	SRR5480112	USB-098_PI095860	PI 095860	NA	Glycine max	Jilin	China	6	Landrace	Other
USB481	Reference Panel	Resequenced	SRR5480111	USB-100_PI103088	PI 103088	Ming Chuan	Glycine max	Henan Sheng	China	3	Elite	Other
USB481	Reference Panel	Resequenced	SRR5480110	USB-101_PI123440	PI 123440	No 2	Glycine max	Liaoning	Myanmar	6	Elite	Other
USB481	Reference Panel	Resequenced	SRR5480109	USB-102_PI153231	PI 153231	NA	Glycine max	Jilin	China	3	Landrace	Other
USB481	Reference Panel	Resequenced	SRR5480108	USB-104_PI154189	PI 154189	No 57	Glycine max	Xinjiang	Netherlands	0	Elite	Other
USB481	Reference Panel	Resequenced	SRR5480107	USB-106_PI159925	PI 159925	Glycine H	Glycine max	Lima	Peru	8	Elite	Other
USB481	Reference Panel	Resequenced	SRR5480106	USB-107_PI165563	PI 165563	Bhart	Glycine max	Uttar Pradesh	India	7	Elite	Other
USB481	Reference Panel	Resequenced	SRR5480105	USB-108_PI165675	PI 165675	Nanking 332	Glycine max	Jiangsu Sheng	China	7	Elite	Other
USB481	Reference Panel	Resequenced	SRR5480104	USB-109_PI171428	PI 171428	Large Yellow Soybean	Glycine max	Beijing Shi	China	4	Elite	Other
USB481	Reference Panel	Resequenced	SRR5480103	USB-110_PI171451	PI 171451	Kosamame	Glycine max	Kanagawa	Japan	7	Elite	Other
USB481	Reference Panel	Resequenced	SRR5480102	USB-112_PI179935	PI 179935	Bhart	Glycine max	Himachal Pradesh	India	7	Elite	Other
USB481	Reference Panel	Resequenced	SRR5480101	USB-113_PI189873	PI 189873	Miko Saumon	Glycine max	Hebei	France	0	Elite	Other
USB481	Reference Panel	Resequenced	SRR5480100	USB-115_PI209333	PI 209333	No 3	Glycine max	Hokkaid√¥	Japan	6	Elite	Other
USB481	Reference Panel	Resequenced	SRR5480099	USB-116_PI209334	PI 209334	No 9	Glycine max	Hokkaid√¥	Japan	3	Elite	Other
USB481	Reference Panel	Resequenced	SRR5480098	USB-117_PI232992	PI 232992	Kono-Kuradaizu	Glycine max	Saga	Japan	3	Elite	Other
USB481	Reference Panel	Resequenced	SRR5480097	USB-119_PI253661B	PI 253661B	No 12	Glycine max	NA	China	3	Elite	Other
USB481	Reference Panel	Resequenced	SRR5480096	USB-120_PI261272C	PI 261272C	(Tua Nao)	Glycine max	Nan	Thailand	9	Elite	Other
USB481	Reference Panel	Resequenced	SRR5480095	USB-121_PI274453	PI 274453	NA	Glycine max	Okinawa	Japan	10	Elite	Other
USB481	Reference Panel	Resequenced	SRR5480094	USB-122_PI291294	PI 291294	NA	Glycine max	Heilongjiang Sheng	China	1	Elite	Other
USB481	Reference Panel	Resequenced	SRR5480093	USB-123_PI291309D	PI 291309D	NA	Glycine max	Heilongjiang Sheng	China	2	Elite	Other
USB481	Reference Panel	Resequenced	SRR5480092	USB-124_PI291310C	PI 291310C	NA	Glycine max	Heilongjiang Sheng	China	2	Elite	Other
USB481	Reference Panel	Resequenced	SRR5480091	USB-125_PI297505	PI 297505	Czi ti No 5	Glycine max	Liaoning	China	1	Elite	Other
USB481	Reference Panel	Resequenced	SRR5480090	USB-126_PI297520	PI 297520	Iregi Universal	Glycine max	NA	Hungary	0	Elite	Other
USB481	Reference Panel	Resequenced	SRR5480089	USB-127_PI324924	PI 324924	Rhosa	Glycine max	Shanxi	South Africa	5	Elite	Other
USB481	Reference Panel	Resequenced	SRR5480088	USB-128_PI342434	PI 342434	NA	Glycine max	Iwate	Japan	5	Elite	Other
USB481	Reference Panel	Resequenced	SRR5480087	USB-129_PI342619A	PI 342619A	NA	Glycine max	Sichuan	China	0	Landrace	Other
USB481	Reference Panel	Resequenced	SRR5480086	USB-131_PI361066B	PI 361066B	(F. 56-17)	Glycine max	Yunnan	Romania	1	Elite	Other
USB481	Reference Panel	Resequenced	SRR5480085	USB-132_PI361070	PI 361070	Faur	Glycine max	Fujian	Romania	0	Elite	Other
USB481	Reference Panel	Resequenced	SRR5480084	USB-133_PI361080	PI 361080	Kormovaia 15	Glycine max	Gansu	Russian Federation	2	Elite	Other
USB481	Reference Panel	Resequenced	SRR5480083	USB-134_PI372403B	PI 372403B	(Caloria)	Glycine max	Gansu	Austria	0	Elite	Other
USB481	Reference Panel	Resequenced	SRR5480082	USB-135_PI372418	PI 372418	Noosadska Br. 4	Glycine max	Gansu	Serbia	1	Elite	Other
USB481	Reference Panel	Resequenced	SRR5480081	USB-136_PI374207	PI 374207	N-9	Glycine max	Madhya Pradesh	India	10	Elite	Other
USB481	Reference Panel	Resequenced	SRR5480080	USB-139_PI378658	PI 378658	Dnepropetrovsk 12	Glycine max	Dnipropetrovsk	Ukraine	0	Elite	Other
USB481	Reference Panel	Resequenced	SRR5480079	USB-140_PI378663	PI 378663	Habarovskaja II	Glycine max	Ningxia	Russian Federation	1	Elite	Other
USB481	Reference Panel	Resequenced	SRR5480078	USB-141_PI378680E	PI 378680E	(VNIIMK 9186)	Glycine max	Shaanxi	Russian Federation	1	Elite	Other
USB481	Reference Panel	Resequenced	SRR5480077	USB-143_PI379618	PI 379618	TC 1	Glycine max	Shaanxi	Taiwan	5	Elite	Other
USB481	Reference Panel	Resequenced	SRR5480076	USB-144_PI391577	PI 391577	Cha ye sheng tou	Glycine max	Jilin Sheng	China	2	Elite	Other
USB481	Reference Panel	Resequenced	SRR5480075	USB-145_PI391583	PI 391583	Jilin No 10	Glycine max	Jilin Sheng	China	2	Elite	Other
USB481	Reference Panel	Resequenced	SRR5480074	USB-146_PI398633	PI 398633	KAS 390-17-2	Glycine max	Chungcheongbuk-do	South Korea	5	Elite	Other
USB481	Reference Panel	Resequenced	SRR5480073	USB-147_PI398965	PI 398965	KLS 628-1	Glycine max	Jeollanam-do	South Korea	4	Elite	Other
USB481	Reference Panel	Resequenced	SRR5480066	USB-148_PI404187	PI 404187	Suj nii hun mao ju	Glycine max	Shanxi	China	2	Elite	Other
USB481	Reference Panel	Resequenced	SRR5480065	USB-149_PI407701	PI 407701	Hei long No 3	Glycine max	Shanxi	China	1	Elite	Other
USB481	Reference Panel	Resequenced	SRR5480064	USB-150_PI407708A	PI 407708A	Feng shou No 10	Glycine max	Heilongjiang Sheng	China	0	Elite	Other
USB481	Reference Panel	Resequenced	SRR5480063	USB-151_PI407742	PI 407742	16	Glycine max	Shaanxi Sheng	China	5	Elite	Other
USB481	Reference Panel	Resequenced	SRR5480062	USB-152_PI416751	PI 416751	A-B(D)	Glycine max	Hebei	Japan	1	Elite	Other
USB481	Reference Panel	Resequenced	SRR5480061	USB-153_PI416838	PI 416838	Choutan	Glycine max	Hebei	Japan	5	Elite	Other
USB481	Reference Panel	Resequenced	SRR5480060	USB-154_PI417215	PI 417215	Ooita Aki Daizu 2	Glycine max	Shandong	Japan	8	Elite	Other
USB481	Reference Panel	Resequenced	SRR5480059	USB-155_PI417242	PI 417242	Pekin dai seitou	Glycine max	Shandong	China	2	Elite	Other
USB481	Reference Panel	Resequenced	SRR5480058	USB-156_PI417345B	PI 417345B	(Shou outou)	Glycine max	Shandong	China	4	Elite	Other
USB481	Reference Panel	Resequenced	SRR5480057	USB-157_PI417381	PI 417381	Tenpoku shirome	Glycine max	Hokkaid√¥	Japan	0	Elite	Other
USB481	Reference Panel	Resequenced	SRR5480056	USB-158_PI417479	PI 417479	Yougetsu	Glycine max	Henan	Japan	4	Elite	Other
USB481	Reference Panel	Resequenced	SRR5480055	USB-159_PI417500	PI 417500	Escura A	Glycine max	Henan	Brazil	8	Elite	Other
USB481	Reference Panel	Resequenced	SRR5480054	USB-160_PI417529	PI 417529	A38	Glycine max	Anhui	Germany	0	Elite	Other
USB481	Reference Panel	Resequenced	SRR5480053	USB-161_PI417581	PI 417581	H-060072	Glycine max	NA	United States	5	Elite	NA Cultivar
USB481	Reference Panel	Resequenced	SRR5480052	USB-162_PI423926	PI 423926	Tousan 72	Glycine max	Nagano	Japan	4	Elite	Other
USB481	Reference Panel	Resequenced	SRR5480051	USB-163_PI424038B	PI 424038B	NA	Glycine max	Jiangsu	China	5	Landrace	Other
USB481	Reference Panel	Resequenced	SRR2163342	USB-164_PI424078	PI 424078	74077	Glycine max	Gangwon-do	South Korea	3	Elite	Other
USB481	Reference Panel	Resequenced	SRR5480050	USB-166_PI424195A	PI 424195A	ISZ-3	Glycine max	Jilin	Hungary	0	Elite	Other
USB481	Reference Panel	Resequenced	SRR5480049	USB-167_PI430595	PI 430595	58-161	Glycine max	Jilin	China	4	Elite	Other
USB481	Reference Panel	Resequenced	SRR5480048	USB-168_PI436684	PI 436684	Tie-feng 8	Glycine max	Liaoning Sheng	China	3	Elite	Other
USB481	Reference Panel	Resequenced	SRR5480047	USB-169_PI437110A	PI 437110A	VIR 244	Glycine max	NA	Russian Federation	3	Elite	Other
USB481	Reference Panel	Resequenced	SRR5480046	USB-170_PI437112A	PI 437112A	VIR 249	Glycine max	Jilin	Russian Federation	2	Elite	Other
USB481	Reference Panel	Resequenced	SRR5480045	USB-171_PI437127A	PI 437127A	Imeretinscaja	Glycine max	Hunan	Georgia	4	Elite	Other
USB481	Reference Panel	Resequenced	SRR5480044	USB-173_PI437160	PI 437160	Krasnodarscaja 13	Glycine max	Krasnodar	Russian Federation	1	Elite	Other
USB481	Reference Panel	Resequenced	SRR5480043	USB-174_PI437165A	PI 437165A	Toncostebelnaja 27	Glycine max	Krasnodar	Russian Federation	1	Elite	Other
USB481	Reference Panel	Resequenced	SRR5480042	USB-175_PI437240	PI 437240	CSchi 1069	Glycine max	Hubei	Moldova	0	Elite	Other
USB481	Reference Panel	Resequenced	SRR5480041	USB-177_PI437376A	PI 437376A	Ussurijscaja 308	Glycine max	Primorye	Russian Federation	1	Elite	Other
USB481	Reference Panel	Resequenced	SRR5480040	USB-178_PI437485	PI 437485	VIR 1048	Glycine max	Primorye	Russian Federation	2	Elite	Other
USB481	Reference Panel	Resequenced	SRR5480039	USB-179_PI437500A	PI 437500A	VIR 3810	Glycine max	Primorye	Russian Federation	1	Elite	Other
USB481	Reference Panel	Resequenced	SRR5480038	USB-180_PI437505	PI 437505	VIR 3853	Glycine max	Primorye	Russian Federation	2	Elite	Other
USB481	Reference Panel	Resequenced	SRR5480037	USB-182_PI437662	PI 437662	Gun-tszu-lin 658	Glycine max	Henan	China	2	Elite	Other
USB481	Reference Panel	Resequenced	SRR5480030	USB-183_PI437685D	PI 437685D	(Phun-zhun)	Glycine max	Heilongjiang	China	3	Elite	Other
USB481	Reference Panel	Resequenced	SRR5480029	USB-184_PI437695A	PI 437695A	S-185	Glycine max	Heilongjiang	China	1	Elite	Other
USB481	Reference Panel	Resequenced	SRR5480028	USB-185_PI437776	PI 437776	VIR 1302	Glycine max	Sichuan	China	3	Elite	Other
USB481	Reference Panel	Resequenced	SRR5480027	USB-186_PI437788A	PI 437788A	VIR 3018	Glycine max	Yunnan	China	2	Elite	Other
USB481	Reference Panel	Resequenced	SRR5480026	USB-187_PI437793	PI 437793	VIR 3024	Glycine max	Zhejiang	China	2	Elite	Other
USB481	Reference Panel	Resequenced	SRR5480025	USB-188_PI437814A	PI 437814A	Anda	Glycine max	Zhejiang	China	2	Elite	Other
USB481	Reference Panel	Resequenced	SRR5480024	USB-189_PI437838	PI 437838	DV-254	Glycine max	NA	Russian Federation	2	Elite	Other
USB481	Reference Panel	Resequenced	SRR5480023	USB-192_PI437991B	PI 437991B	VIR 1657	Glycine max	Beijing	China	0	Elite	Other
USB481	Reference Panel	Resequenced	SRR5480022	USB-193_PI438019B	PI 438019B	VIR 1883	Glycine max	Jilin	China	2	Elite	Other
USB481	Reference Panel	Resequenced	SRR5480021	USB-195_PI438083	PI 438083	VIR 2506	Glycine max	Liaoning	China	2	Elite	Other
USB481	Reference Panel	Resequenced	SRR5480020	USB-196_PI438112B	PI 438112B	VIR 2623	Glycine max	Liaoning	China	3	Elite	Other
USB481	Reference Panel	Resequenced	SRR5480019	USB-198_PI438230A	PI 438230A	VIR 4521	Glycine max	Liaoning	China	1	Elite	Other
USB481	Reference Panel	Resequenced	SRR5480018	USB-199_PI438239B	PI 438239B	VIR 4536	Glycine max	Shandong	China	1	Elite	Other
USB481	Reference Panel	Resequenced	SRR5480017	USB-201_PI438309	PI 438309	VIR 3017	Glycine max	Shandong	China	1	Elite	Other
USB481	Reference Panel	Resequenced	SRR5480016	USB-202_PI438323	PI 438323	Grignon 53-F-3	Glycine max	Shandong	France	1	Elite	Other
USB481	Reference Panel	Resequenced	SRR5480015	USB-203_PI438336	PI 438336	Sao 208	Glycine max	Shandong	Algeria	0	Elite	Other
USB481	Reference Panel	Resequenced	SRR5480014	USB-204_PI438347	PI 438347	35S.277	Glycine max	Shandong	Australia	7	Elite	Other
USB481	Reference Panel	Resequenced	SRR5480013	USB-206_PI438496B	PI 438496B	(Peking)	Glycine max	NA	United States	3	Elite	NA Cultivar
USB481	Reference Panel	Resequenced	SRR5480012	USB-207_PI438496C	PI 438496C	(Peking)	Glycine max	NA	United States	4	Elite	NA Cultivar
USB481	Reference Panel	Resequenced	SRR5480011	USB-208_PI438500	PI 438500	Virginia	Glycine max	NA	United States	3	Elite	NA Cultivar
USB481	Reference Panel	Resequenced	SRR5480010	USB-209_PI445824A	PI 445824A	Wolfsthaler	Glycine max	Shanxi	Germany	0	Elite	Other
USB481	Reference Panel	Resequenced	SRR5480009	USB-210_PI458505	PI 458505	Da Bai mei	Glycine max	Liaoning Sheng	China	2	Elite	Other
USB481	Reference Panel	Resequenced	SRR5480008	USB-212_PI458510	PI 458510	Ji Ti No 1	Glycine max	Liaoning Sheng	China	3	Elite	Other
USB481	Reference Panel	Resequenced	SRR5480007	USB-213_PI464896	PI 464896	Jou Nog No. 5	Glycine max	Jilin Sheng	China	1	Elite	Other
USB481	Reference Panel	Resequenced	SRR5480006	USB-214_PI464912	PI 464912	Dan Dou 1	Glycine max	Liaoning Sheng	China	4	Elite	Other
USB481	Reference Panel	Resequenced	SRR5480005	USB-215_PI464923	PI 464923	Tie Fen 16	Glycine max	Liaoning Sheng	China	1	Elite	Other
USB481	Reference Panel	Resequenced	SRR5480004	USB-216_PI467347	PI 467347	Zi-hua-cuo-zi	Glycine max	Jilin Sheng	China	2	Elite	Other
USB481	Reference Panel	Resequenced	SRR5480003	USB-217_PI468408B	PI 468408B	(Qi Huang No 1)	Glycine max	NA	China	3	Elite	Other
USB481	Reference Panel	Resequenced	SRR5480002	USB-218_PI475820	PI 475820	NA	Glycine max	Xinjiang Uygur Zizhiqu	China	2	Elite	Other
USB481	Reference Panel	Resequenced	SRR5480001	USB-220_PI476352B	PI 476352B	(Colnon)	Glycine max	NA	Kyrgyzstan	2	Elite	Other
USB481	Reference Panel	Resequenced	SRR5479994	USB-221_PI479735	PI 479735	Silihuang	Glycine max	Jilin Sheng	China	3	Elite	Other
USB481	Reference Panel	Resequenced	SRR5479992	USB-222_PI490766	PI 490766	Dawudou	Glycine max	Hebei Sheng	China	3	Elite	Other
USB481	Reference Panel	Resequenced	SRR5479991	USB-223_PI495020	PI 495020	Xu dou 2	Glycine max	Beijing Shi	China	4	Elite	Other
USB481	Reference Panel	Resequenced	SRR5479990	USB-224_PI497953	PI 497953	I.C. 192	Glycine max	Bihar	India	10	Elite	Other
USB481	Reference Panel	Resequenced	SRR5479989	USB-226_PI497967	PI 497967	PLSO 96	Glycine max	Jammu and Kashmir	India	7	Elite	Other
USB481	Reference Panel	Resequenced	SRR5479988	USB-227_PI504288	PI 504288	S	Glycine max	Iwate	Japan	5	Elite	Other
USB481	Reference Panel	Resequenced	SRR5479987	USB-228_PI506933	PI 506933	Kouiku 1	Glycine max	NA	Japan	4	Elite	Other
USB481	Reference Panel	Resequenced	SRR5479986	USB-229_PI506942	PI 506942	Koushurei 235	Glycine max	Uttar Pradesh	Japan	2	Elite	Other
USB481	Reference Panel	Resequenced	SRR5479985	USB-230_PI507017	PI 507017	Madara ooha tsuru mame	Glycine max	Sikkim	Japan	7	Elite	Other
USB481	Reference Panel	Resequenced	SRR5479984	USB-232_PI507088	PI 507088	Nattou Kotsubu	Glycine max	Uttar Pradesh	Japan	6	Elite	Other
USB481	Reference Panel	Resequenced	SRR5479983	USB-233_PI507293B	PI 507293B	(Shoukin ou)	Glycine max	Punjab	Japan	3	Elite	Other
USB481	Reference Panel	Resequenced	SRR5479982	USB-234_PI507458	PI 507458	Tousan kei BL 521	Glycine max	Madhya Pradesh	Japan	4	Elite	Other
USB481	Reference Panel	Resequenced	SRR5479981	USB-235_PI507467	PI 507467	Tousan kei F 764	Glycine max	Bihar	Japan	4	Elite	Other
USB481	Reference Panel	Resequenced	SRR5479980	USB-236_PI507471	PI 507471	Tousan kei na 16	Glycine max	Kashmir	Japan	3	Elite	Other
USB481	Reference Panel	Resequenced	SRR5479979	USB-238_PI507480	PI 507480	Tousan kei YL 24	Glycine max	East Java	Japan	4	Elite	Other
USB481	Reference Panel	Resequenced	SRR5479978	USB-240_PI514671	PI 514671	Feng shou No 7	Glycine max	Heilongjiang Sheng	China	0	Elite	Other
USB481	Reference Panel	Resequenced	SRR5479977	USB-241_PI518727	PI 518727	Ju huang	Glycine max	Guangdong Sheng	China	6	Elite	Other
USB481	Reference Panel	Resequenced	SRR5479976	USB-242_PI532463B	PI 532463B	(He bei No 1)	Glycine max	Hebei Sheng	China	3	Elite	Other
USB481	Reference Panel	Resequenced	SRR5479975	USB-245_PI538386A	PI 538386A	1886	Glycine max	Hebei Sheng	China	3	Elite	Other
USB481	Reference Panel	Resequenced	SRR5479973	USB-248_PI542972	PI 542972	H7190	Glycine max	NA	United States	7	Elite	NA Cultivar
USB481	Reference Panel	Resequenced	SRR5479972	USB-249_PI548162	PI 548162	T48	Glycine max	Illinois	United States	4	Genetic	Other
USB481	Reference Panel	Resequenced	SRR5479971	USB-250_PI548169	PI 548169	T117	Glycine max	Illinois	United States	4	Genetic	Other
USB481	Reference Panel	Resequenced	SRR5479970	USB-251_PI548178	PI 548178	T145	Glycine max	Illinois	United States	3	Genetic	Other
USB481	Reference Panel	Resequenced	SRR5479969	USB-252_PI548198	PI 548198	T209	Glycine max	Illinois	United States	3	Genetic	Other
USB481	Reference Panel	Resequenced	SRR5479968	USB-253_PI548200	PI 548200	T211H	Glycine max	Illinois	United States	4	Genetic	Other
USB481	Reference Panel	Resequenced	SRR5479967	USB-254_PI548256	PI 548256	T279	Glycine max	Mississippi	United States	7	Genetic	Other
USB481	Reference Panel	Resequenced	SRR5479966	USB-255_PI548336	PI 548336	Habaro	Glycine max	Habarovskij kraj	Russian Federation	1	Elite	Other
USB481	Reference Panel	Resequenced	SRR5479965	USB-256_PI548356	PI 548356	Kanro	Glycine max	Phyeongyang	North Korea	2	Elite	Other
USB481	Reference Panel	Resequenced	SRR5479964	USB-257_PI548359	PI 548359	Kingwa	Glycine max	Beijing Shi	China	4	Elite	Other
USB481	Reference Panel	Resequenced	SRR5479961	USB-258_PI548383	PI 548383	Mansoy	Glycine max	Heilongjiang Sheng	China	3	Elite	Other
USB481	Reference Panel	Resequenced	SRR5479959	USB-259_PI548400	PI 548400	Patoka	Glycine max	Heilongjiang Sheng	China	4	Elite	Other
USB481	Reference Panel	Resequenced	SRR5479958	USB-260_PI548411	PI 548411	Seneca	Glycine max	Tohoku	China	2	Elite	Other
USB481	Reference Panel	Resequenced	SRR5479957	USB-261_PI548427	PI 548427	Wilson	Glycine max	Liaoning Sheng	China	4	Elite	Other
USB481	Reference Panel	Resequenced	SRR5479956	USB-262_PI548473	PI 548473	Monetta	Glycine max	Jiangsu Sheng	China	7	Elite	Other
USB481	Reference Panel	Resequenced	SRR5479955	USB-263_PI548474	PI 548474	Nanda	Glycine max	Hwanghaipukto	North Korea	8	Elite	Other
USB481	Reference Panel	Resequenced	SRR5479954	USB-264_PI548479	PI 548479	Otootan	Glycine max	Tohoku	Taiwan	8	Elite	Other
USB481	Reference Panel	Resequenced	SRR5479953	USB-265_PI548521	PI 548521	BSR 201	Glycine max	Iowa	United States	2	Elite	NA Cultivar
USB481	Reference Panel	Resequenced	SRR5479952	USB-266_PI548524	PI 548524	Weber	Glycine max	Iowa	United States	1	Elite	NA Cultivar
USB481	Reference Panel	Resequenced	SRR5479951	USB-268_PI548571	PI 548571	Harlon	Glycine max	Ontario	Canada	1	Elite	Other
USB481	Reference Panel	Resequenced	SRR5479950	USB-269_PI548572	PI 548572	Harly	Glycine max	Ontario	Canada	1	Elite	Other
USB481	Reference Panel	Resequenced	SRR5479949	USB-270_PI548582	PI 548582	McCall	Glycine max	Minnesota	United States	0	Elite	NA Cultivar
USB481	Reference Panel	Resequenced	SRR5479948	USB-271_PI548619	PI 548619	Sparks	Glycine max	Kansas	United States	4	Elite	NA Cultivar
USB481	Reference Panel	Resequenced	SRR5479947	USB-272_PI548633	PI 548633	Wye	Glycine max	Maryland	United States	4	Elite	NA Cultivar
USB481	Reference Panel	Resequenced	SRR5479946	USB-274_PI548696	PI 548696	Dortchsoy 67	Glycine max	Arkansas	United States	5	Elite	NA Cultivar
USB481	Reference Panel	Resequenced	SRR5479945	USB-276_PI548978	PI 548978	Gail	Glycine max	Texas	United States	6	Elite	NA Cultivar
USB481	Reference Panel	Resequenced	SRR5479944	USB-277_PI549017	PI 549017	ZYD 3938	Glycine max	Ningxia Huizi Zizhiqu	China	4	Elite	Other
USB481	Reference Panel	Resequenced	SRR5479943	USB-278_PI549021A	PI 549021A	Na hei dou	Glycine max	Liaoning Sheng	China	3	Elite	Other
USB481	Reference Panel	Resequenced	SRR5479942	USB-279_PI549028	PI 549028	Feng da li	Glycine max	Liaoning Sheng	China	5	Elite	Other
USB481	Reference Panel	Resequenced	SRR5479941	USB-281_PI549040	PI 549040	ZYD 2704	Glycine max	Liaoning Sheng	China	4	Elite	Other
USB481	Reference Panel	Resequenced	SRR5479940	USB-282_PI556511	PI 556511	A3127	Glycine max	NA	United States	3	Elite	NA Cultivar
USB481	Reference Panel	Resequenced	SRR5479939	USB-283_PI561318A	PI 561318A	Hui nan bai hua xiao hei dou	Glycine max	Beijing Shi	China	1	Elite	Other
USB481	Reference Panel	Resequenced	SRR5479938	USB-284_PI561371	PI 561371	Fen dou 15	Glycine max	Shanxi Sheng	China	4	Elite	Other
USB481	Reference Panel	Resequenced	SRR5479937	USB-285_PI561387	PI 561387	Kosuzu	Glycine max	NA	Japan	5	Elite	Other
USB481	Reference Panel	Resequenced	SRR5479936	USB-286_PI561389B	PI 561389B	NA	Glycine max	NA	Moldova	0	Landrace	Other
USB481	Reference Panel	Resequenced	SRR5479935	USB-287_PI561701	PI 561701	G88-20092	Glycine max	Georgia	United States	4	Landrace	Other
USB481	Reference Panel	Resequenced	SRR5479934	USB-290_PI567074B	PI 567074B	NA	Glycine max	NA	Myanmar	9	Landrace	Other
USB481	Reference Panel	Resequenced	SRR5479933	USB-291_PI567173	PI 567173	Hei he 51	Glycine max	Heilongjiang Sheng	China	0	Elite	Other
USB481	Reference Panel	Resequenced	SRR5479932	USB-293_PI567225	PI 567225	Kisinevskaja 90	Glycine max	Gelderland	Moldova	0	Elite	Other
USB481	Reference Panel	Resequenced	SRR5479931	USB-294_PI567226	PI 567226	Harkovskaja Zernoukosnaja	Glycine max	NA	Russian Federation	0	Elite	Other
USB481	Reference Panel	Resequenced	SRR5479930	USB-295_PI567231	PI 567231	WJK-PRC-46	Glycine max	Sichuan Sheng	China	8	Elite	Other
USB481	Reference Panel	Resequenced	SRR5479929	USB-296_PI567238	PI 567238	W6 6210	Glycine max	Yunnan Sheng	China	9	Elite	Other
USB481	Reference Panel	Resequenced	SRR5479928	USB-297_PI567262A	PI 567262A	NA	Glycine max	Hamgyong Puk	North Korea	2	Landrace	Other
USB481	Reference Panel	Resequenced	SRR5479927	USB-298_PI567307	PI 567307	Hei huang dou	Glycine max	Gansu Sheng	China	4	Elite	Other
USB481	Reference Panel	Resequenced	SRR2163368	USB-300_PI567343	PI 567343	Ma huang dou	Glycine max	Gansu Sheng	China	5	Elite	Other
USB481	Reference Panel	Resequenced	SRR5479926	USB-301_PI567346	PI 567346	Niu mao huang dou	Glycine max	Gansu Sheng	China	5	Elite	Other
USB481	Reference Panel	Resequenced	SRR5479925	USB-302_PI567352A	PI 567352A	NA	Glycine max	Lima	Peru	4	Landrace	Other
USB481	Reference Panel	Resequenced	SRR5479924	USB-303_PI567353	PI 567353	Yang yan ren dou	Glycine max	Gansu Sheng	China	4	Elite	Other
USB481	Reference Panel	Resequenced	SRR5479923	USB-304_PI567361	PI 567361	Lu fang huang dou	Glycine max	Ningxia Huizi Zizhiqu	China	3	Elite	Other
USB481	Reference Panel	Resequenced	SRR2163371	USB-305_PI567383	PI 567383	Da ke huang dou	Glycine max	Shaanxi Sheng	China	5	Elite	Other
USB481	Reference Panel	Resequenced	SRR5479922	USB-306_PI567407	PI 567407	Xiao dou	Glycine max	Shaanxi Sheng	China	5	Elite	Other
USB481	Reference Panel	Resequenced	SRR5479921	USB-307_PI567408	PI 567408	Xiao jin huang	Glycine max	Shaanxi Sheng	China	5	Elite	Other
USB481	Reference Panel	Resequenced	SRR5479920	USB-308_PI567410B	PI 567410B	NA	Glycine max	NA	Russia	7	Landrace	Other
USB481	Reference Panel	Resequenced	SRR5479919	USB-309_PI567415A	PI 567415A	NA	Glycine max	Primorye	Russia	4	Landrace	Other
USB481	Reference Panel	Resequenced	SRR5479918	USB-310_PI567416	PI 567416	Bai dou	Glycine max	Shanxi Sheng	China	4	Elite	Other
USB481	Reference Panel	Resequenced	SRR5479917	USB-311_PI567418A	PI 567418A	NA	Glycine max	NA	Russia	2	Landrace	Other
USB481	Reference Panel	Resequenced	SRR5479916	USB-312_PI567428	PI 567428	Bai ji yao	Glycine max	Shanxi Sheng	China	4	Elite	Other
USB481	Reference Panel	Resequenced	SRR5479915	USB-313_PI567435B	PI 567435B	NA	Glycine max	NA	Russia	3	Landrace	Other
USB481	Reference Panel	Resequenced	SRR5479914	USB-314_PI567439	PI 567439	Hong jia huang dou	Glycine max	Shanxi Sheng	China	5	Elite	Other
USB481	Reference Panel	Resequenced	SRR5479913	USB-315_PI567488A	PI 567488A	NA	Glycine max	Krasnodar	Russia	4	Landrace	Other
USB481	Reference Panel	Resequenced	SRR5479912	USB-316_PI567489A	PI 567489A	NA	Glycine max	Krasnodar	Russia	4	Landrace	Other
USB481	Reference Panel	Resequenced	SRR5479911	USB-317_PI567525	PI 567525	Cao qing huang dou	Glycine max	Shandong Sheng	China	2	Elite	Other
USB481	Reference Panel	Resequenced	SRR5479910	USB-318_PI567532	PI 567532	Dai ye xiao huang dou	Glycine max	Shandong Sheng	China	4	Elite	Other
USB481	Reference Panel	Resequenced	SRR5479909	USB-319_PI567548	PI 567548	Hua li hu zi	Glycine max	Shandong Sheng	China	4	Elite	Other
USB481	Reference Panel	Resequenced	SRR5479908	USB-320_PI567576	PI 567576	Ping ding huang	Glycine max	Shandong Sheng	China	3	Elite	Other
USB481	Reference Panel	Resequenced	SRR5479907	USB-322_PI567675	PI 567675	Yu cheng xiao tie jiao huang	Glycine max	Henan Sheng	China	4	Elite	Other
USB481	Reference Panel	Resequenced	SRR5479906	USB-323_PI567685	PI 567685	Zhong mou tie jiao er cao	Glycine max	Henan Sheng	China	4	Elite	Other
USB481	Reference Panel	Resequenced	SRR5479905	USB-324_PI567698A	PI 567698A	NA	Glycine max	NA	Russia	4	Landrace	Other
USB481	Reference Panel	Resequenced	SRR5479904	USB-325_PI567726	PI 567726	Fu yang (50)	Glycine max	Anhui Sheng	China	4	Elite	Other
USB481	Reference Panel	Resequenced	SRR5479903	USB-326_PI567746	PI 567746	Pei xian da bai jiao	Glycine max	Jiangsu Sheng	China	4	Elite	Other
USB481	Reference Panel	Resequenced	SRR5479902	USB-327_PI567780B	PI 567780B	NA	Glycine max	NA	South Africa	4	Landrace	Other
USB481	Reference Panel	Resequenced	SRR5479901	USB-328_PI567782	PI 567782	OAC Dorado	Glycine max	Ontario	Canada	1	Elite	Other
USB481	Reference Panel	Resequenced	SRR5479900	USB-330_PI574477	PI 574477	Fen dou 31	Glycine max	Shanxi Sheng	China	4	Elite	Other
USB481	Reference Panel	Resequenced	SRR5479899	USB-331_PI578375B	PI 578375B	NA	Glycine max	Kyonggi	South Korea	1	Landrace	Other
USB481	Reference Panel	Resequenced	SRR5479898	USB-332_PI578412	PI 578412	Gong jiao 6308-1	Glycine max	Kyonggi	China	2	Elite	Other
USB481	Reference Panel	Resequenced	SRR5479897	USB-333_PI578493	PI 578493	Huang bao zhu	Glycine max	Kyonggi	China	2	Elite	Other
USB481	Reference Panel	Resequenced	SRR5479896	USB-334_PI578499A	PI 578499A	NA	Glycine max	Pusan	South Korea	2	Landrace	Other
USB481	Reference Panel	Resequenced	SRR5479895	USB-335_PI578503	PI 578503	Tie jia si li huang	Glycine max	Chungchong Puk	China	1	Elite	Other
USB481	Reference Panel	Resequenced	SRR5479894	USB-336_PI578504	PI 578504	Xiang dou No 3	Glycine max	Cholla Puk	China	2	Elite	Other
USB481	Reference Panel	Resequenced	SRR5479893	USB-338_PI587588A	PI 587588A	NA	Glycine max	Chungchong Nam	South Korea	4	Landrace	Other
USB481	Reference Panel	Resequenced	SRR5479892	USB-339_PI587588B	PI 587588B	NA	Glycine max	Chungchong Puk	South Korea	5	Landrace	Other
USB481	Reference Panel	Resequenced	SRR5479891	USB-341_PI587712B	PI 587712B	NA	Glycine max	Cholla Nam	South Korea	5	Landrace	Other
USB481	Reference Panel	Resequenced	SRR5479890	USB-342_PI587804	PI 587804	NA	Glycine max	Kyonggi	South Korea	4	Landrace	Other
USB481	Reference Panel	Resequenced	SRR5479889	USB-343_PI587811A	PI 587811A	NA	Glycine max	Kangwon	South Korea	8	Landrace	Other
USB481	Reference Panel	Resequenced	SRR5479888	USB-345_PI592937	PI 592937	NA	Glycine max	NA	South Korea	4	Landrace	Other
USB481	Reference Panel	Resequenced	SRR5479887	USB-346_PI592940	PI 592940	NA	Glycine max	NA	South Korea	4	Landrace	Other
USB481	Reference Panel	Resequenced	SRR5479886	USB-347_PI592952	PI 592952	NA	Glycine max	NA	Taiwan	3	Landrace	Other
USB481	Reference Panel	Resequenced	SRR5479885	USB-348_PI592960	PI 592960	NA	Glycine max	NA	Taiwan	1	Landrace	Other
USB481	Reference Panel	Resequenced	SRR5479884	USB-351_PI593953	PI 593953	NA	Glycine max	Nan	Thailand	1	Landrace	Other
USB481	Reference Panel	Resequenced	SRR5479883	USB-353_PI594170B	PI 594170B	NA	Glycine max	Minnesota	United States	1	Landrace	Other
USB481	Reference Panel	Resequenced	SRR5479882	USB-354_PI594456A	PI 594456A	NA	Glycine max	Arkansas	United States	3	Landrace	Other
USB481	Reference Panel	Resequenced	SRR5479881	USB-357_PI594880	PI 594880	NA	Glycine max	NA	Ukraine	5	Landrace	Other
USB481	Reference Panel	Resequenced	SRR5479880	USB-358_PI594922	PI 594922	NA	Glycine max	NA	Ukraine	5	Elite	Other
USB481	Reference Panel	Resequenced	SRR5479879	USB-361_PI597464	PI 597464	NA	Glycine max	Mississippi	United States	2	Landrace	Other
USB481	Reference Panel	Resequenced	SRR5479878	USB-362_PI597471A	PI 597471A	NA	Glycine max	Tennessee	United States	7	Landrace	Other
USB481	Reference Panel	Resequenced	SRR5479877	USB-363_PI597478B	PI 597478B	NA	Glycine max	Illinois	United States	3	Landrace	Other
USB481	Reference Panel	Resequenced	SRR5479876	USB-364_PI598358	PI 598358	NA	Glycine max	Iowa	United States	5	Elite	NA Cultivar
USB481	Reference Panel	Resequenced	SRR5479875	USB-366_PI602502B	PI 602502B	NA	Glycine max	Iowa	United States	4	Landrace	Other
USB481	Reference Panel	Resequenced	SRR5479874	USB-367_PI602993	PI 602993	NA	Glycine max	Minnesota	United States	4	Landrace	Other
USB481	Reference Panel	Resequenced	SRR5479873	USB-368_PI603162	PI 603162	NA	Glycine max	Maryland	United States	4	Landrace	Other
USB481	Reference Panel	Resequenced	SRR5479872	USB-369_PI603290	PI 603290	NA	Glycine max	NA	China	1	Landrace	Other
USB481	Reference Panel	Resequenced	SRR5479871	USB-370_PI603345	PI 603345	NA	Glycine max	NA	China	2	Landrace	Other
USB481	Reference Panel	Resequenced	SRR5479870	USB-371_PI603389	PI 603389	NA	Glycine max	NA	China	2	Landrace	Other
USB481	Reference Panel	Resequenced	SRR5479869	USB-372_PI603397	PI 603397	NA	Glycine max	NA	China	4	Landrace	Other
USB481	Reference Panel	Resequenced	SRR5479868	USB-373_PI603399	PI 603399	NA	Glycine max	Ohio	United States	2	Landrace	Other
USB481	Reference Panel	Resequenced	SRR5479867	USB-374_PI603463	PI 603463	NA	Glycine max	NA	United States	2	Landrace	Other
USB481	Reference Panel	Resequenced	SRR5479866	USB-375_PI603488	PI 603488	NA	Glycine max	Illinois	United States	3	Landrace	Other
USB481	Reference Panel	Resequenced	SRR5479865	USB-376_PI603492	PI 603492	NA	Glycine max	Illinois	United States	4	Landrace	Other
USB481	Reference Panel	Resequenced	SRR5479864	USB-377_PI603494	PI 603494	NA	Glycine max	Illinois	United States	4	Landrace	Other
USB481	Reference Panel	Resequenced	SRR5479863	USB-378_PI603495B	PI 603495B	NA	Glycine max	Illinois	United States	5	Landrace	Other
USB481	Reference Panel	Resequenced	SRR2163388	USB-379_PI603497	PI 603497	NA	Glycine max	NA	China	3	Landrace	Other
USB481	Reference Panel	Resequenced	SRR5479862	USB-381_PI603526	PI 603526	NA	Glycine max	Mississippi	United States	4	Landrace	Other
USB481	Reference Panel	Resequenced	SRR5479861	USB-382_PI603549	PI 603549	NA	Glycine max	Iowa	United States	3	Landrace	Other
USB481	Reference Panel	Resequenced	SRR5479860	USB-383_PI603555	PI 603555	NA	Glycine max	Iowa	United States	4	Landrace	Other
USB481	Reference Panel	Resequenced	SRR5479859	USB-384_PI603556	PI 603556	NA	Glycine max	Minnesota	United States	3	Landrace	Other
USB481	Reference Panel	Resequenced	SRR5479858	USB-385_PI603559	PI 603559	NA	Glycine max	Kansas	United States	4	Landrace	Other
USB481	Reference Panel	Resequenced	SRR5479857	USB-386_PI603675	PI 603675	NA	Glycine max	Maryland	United States	3	Landrace	Other
USB481	Reference Panel	Resequenced	SRR5479856	USB-387_PI603698J	PI 603698J	NA	Glycine max	Arkansas	United States	0	Landrace	Other
USB481	Reference Panel	Resequenced	SRR5479855	USB-388_PI603722	PI 603722	NA	Glycine max	Texas	United States	8	Landrace	Other
USB481	Reference Panel	Resequenced	SRR5479854	USB-389_PI605765B	PI 605765B	NA	Glycine max	NA	United States	1	Landrace	Other
USB481	Reference Panel	Resequenced	SRR5479853	USB-390_PI606374	PI 606374	NA	Glycine max	Georgia	United States	3	Landrace	Other
USB481	Reference Panel	Resequenced	SRR5479852	USB-392_PI612730	PI 612730	NA	Glycine max	Illinois	United States	2	Landrace	Other
USB481	Reference Panel	Resequenced	SRR5479851	USB-393_PI612754	PI 612754	NA	Glycine max	North Carolina	United States	1	Landrace	Other
USB481	Reference Panel	Resequenced	SRR5479850	USB-395_PI628812	PI 628812	NA	Glycine max	Tennessee	United States	6	Landrace	Other
USB481	Reference Panel	Resequenced	SRR5479849	USB-396_PI628913	PI 628913	NA	Glycine max	Maryland	United States	7	Landrace	Other
USB481	Reference Panel	Resequenced	SRR5479848	USB-398_PI628963	PI 628963	NA	Glycine max	Maryland	United States	7	Landrace	Other
USB481	Reference Panel	Resequenced	SRR5479847	USB-399_PI631123	PI 631123	NA	Glycine max	Louisiana	United States	NA	Landrace	Other
USB481	Reference Panel	Resequenced	SRR5479846	USB-400_PI632418	PI 632418	NA	Glycine max	NA	NA	5	Elite	NA
USB481	Reference Panel	Resequenced	SRR5479845	USB-401_PI632650	PI 632650	NA	Glycine max	NA	NA	6	Landrace	Other
USB481	Reference Panel	Resequenced	SRR5479844	USB-402_PI639528B	PI 639528B	NA	Glycine max	NA	NA	2	Landrace	Other
USB481	Reference Panel	Resequenced	SRR5479843	USB-403_PI639543	PI 639543	NA	Glycine max	Tuyen quang	Vietnam	1	Landrace	Other
USB481	Reference Panel	Resequenced	SRR5479842	USB-404_PI639550E	PI 639550E	NA	Glycine max	NA	Vietnam	2	Landrace	Other
USB481	Reference Panel	Resequenced	SRR5479841	USB-405_PI639559B	PI 639559B	NA	Glycine max	NA	Vietnam	2	Landrace	Other
USB481	Reference Panel	Resequenced	SRR5479840	USB-407_PI639570	PI 639570	NA	Glycine max	Serbia	Yugoslavia	8	Landrace	Other
USB481	Reference Panel	Resequenced	SRR5479839	USB-409_PI322692	PI 322692	Max C.P1159A8	Glycine max	NA	Australia	9	Elite	Other
USB481	Reference Panel	Resequenced	SRR5479838	USB-411_PI567788	PI 567788	Bienville	Glycine max	Louisiana	United States	8	Elite	NA Cultivar
Zhou302	Reference Panel	Resequenced	SRR1533343	Bai_Lu_Dou	NA	Bai Lu Dou	Glycine max	Shanxi	China	1	Landrace	Other
Zhou302	Reference Panel	Resequenced	SRR1533294	Bai_Mao_Dou	NA	Bai Mao Dou	Glycine max	Hubei	China	3	Landrace	Other
Zhou302	Reference Panel	Resequenced	SRR1533391	Beijing-IGDB-1	NA	Beijing-IGDB-1	Glycine max	Jilin	China	NA	Elite	Other
Zhou302	Reference Panel	Resequenced	SRR1533421	Cang_Dou-11	NA	Cang Dou-11	Glycine max	Hebei	China	NA	Elite	Other
Zhou302	Reference Panel	Resequenced	SRR1533370	Chang_Nong_No_13	NA	Chang Nong No 13	Glycine max	Jilin	China	NA	Elite	Other
Zhou302	Reference Panel	Resequenced	SRR1533412	Chang_Nong_No_15	NA	Chang Nong No 15	Glycine max	Jilin	China	NA	Elite	Other
Zhou302	Reference Panel	Resequenced	SRR1533393	Chang_Nong_No_16	NA	Chang Nong No 16	Glycine max	Jilin	China	NA	Elite	Other
Zhou302	Reference Panel	Resequenced	SRR1533337	Cu_Dou	NA	Cu Dou	Glycine max	Zhejiang	China	NA	Landrace	Other
Zhou302	Reference Panel	Resequenced	SRR1533238	Da_Li_Huang	NA	Da Li Huang	Glycine max	Jilin	China	7	Landrace	Other
Zhou302	Reference Panel	Resequenced	SRR1533249	Da_Qing_Ren	NA	Da Qing Ren	Glycine max	Shanxi	China	NA	Landrace	Other
Zhou302	Reference Panel	Resequenced	SRR1533255	Da_Tun_Xiao_Hei_Dou	NA	Da Tun Xiao Hei Dou	Glycine max	Hebei	China	NA	Landrace	Other
Zhou302	Reference Panel	Resequenced	SRR1533331	Dai_Mi_Dou	NA	Dai Mi Dou	Glycine max	Hubei	China	NA	Landrace	Other
Zhou302	Reference Panel	Resequenced	SRR1533363	Dong_Nong_No_26	NA	Dong Nong No 26	Glycine max	Heilongjiang	China	NA	Elite	Other
Zhou302	Reference Panel	Resequenced	SRR1533447	Dong_Nong_No_51	NA	Dong Nong No 51	Glycine max	Heilongjiang	China	NA	Elite	Other
Zhou302	Reference Panel	Resequenced	SRR1533424	Dong_Nong_No_52	NA	Dong Nong No 52	Glycine max	Heilongjiang	China	NA	Elite	Other
Zhou302	Reference Panel	Resequenced	SRR1533222	Dong_Shan_Bai_Ma_Dou	NA	Dong Shan Bai Ma Dou	Glycine max	Fujian	China	NA	Landrace	Other
Zhou302	Reference Panel	Resequenced	SRR1533440	FC_33243	FC 33243	Anderson	Glycine max	Iowa	United States	4	Elite	NA Ancestor
Zhou302	Reference Panel	Resequenced	SRR1533452	Fen_Dou_No_63	NA	Fen Dou No 63	Glycine max	Shanxi	China	NA	Elite	Other
Zhou302	Reference Panel	Resequenced	SRR1533401	Fen_Dou_No_65	NA	Fen Dou No 65	Glycine max	Shanxi	China	NA	Elite	Other
Zhou302	Reference Panel	Resequenced	SRR1533403	Fen_Dou_No_78	NA	Fen Dou No 78	Glycine max	Shanxi	China	NA	Elite	Other
Zhou302	Reference Panel	Resequenced	SRR1533433	Fen_Dou_No_79	NA	Fen Dou No 79	Glycine max	Shanxi	China	NA	Elite	Other
Zhou302	Reference Panel	Resequenced	SRR1533416	Fen_Dou_No_85	NA	Fen Dou No 85	Glycine max	Shanxi	China	NA	Elite	Other
Zhou302	Reference Panel	Resequenced	SRR1533425	Fen_Dou_No_86	NA	Fen Dou No 86	Glycine max	Shanxi	China	NA	Elite	Other
Zhou302	Reference Panel	Resequenced	SRR1533437	Fen_Dou_No_88	NA	Fen Dou No 88	Glycine max	Shanxi	China	NA	Elite	Other
Zhou302	Reference Panel	Resequenced	SRR1533450	Fen_Dou_No_89	NA	Fen Dou No 89	Glycine max	Shanxi	China	NA	Elite	Other
Zhou302	Reference Panel	Resequenced	SRR1533300	Guang_Rao_Da_Qing_Dou	NA	Guang Rao Da Qing Dou	Glycine max	Shandong	China	NA	Landrace	Other
Zhou302	Reference Panel	Resequenced	SRR1533361	Gui_Chun_No_8	NA	Gui Chun No 8	Glycine max	Guangxi	China	NA	Elite	Other
Zhou302	Reference Panel	Resequenced	SRR1533411	Harbin_91-6065	NA	Harbin 91-6065	Glycine max	Heilongjiang	China	1	Elite	Other
Zhou302	Reference Panel	Resequenced	SRR1533277	He_Dou	NA	He Dou	Glycine max	Guangdong	China	NA	Landrace	Other
Zhou302	Reference Panel	Resequenced	SRR1533358	He_Dou_No_13	NA	He Dou No 13	Glycine max	Shandong	China	NA	Elite	Other
Zhou302	Reference Panel	Resequenced	SRR1533435	He_Feng_No_23	NA	He Feng No 23	Glycine max	Heilongjiang	China	0	Elite	Other
Zhou302	Reference Panel	Resequenced	SRR1533377	He_Feng_No_25	NA	He Feng No 25	Glycine max	Heilongjiang	China	NA	Elite	Other
Zhou302	Reference Panel	Resequenced	SRR1533418	Hei_He_No_1	NA	Hei He No 1	Glycine max	Heilongjiang	China	0	Elite	Other
Zhou302	Reference Panel	Resequenced	SRR1533339	Hei_He_Xiao_Huang_Dou	NA	Hei He Xiao Huang Dou	Glycine max	Heilongjiang	China	NA	Landrace	Other
Zhou302	Reference Panel	Resequenced	SRR1533397	Hei_Nong_No_51	NA	Hei Nong No 51	Glycine max	Heilongjiang	China	NA	Elite	Other
Zhou302	Reference Panel	Resequenced	SRR1533342	Hei_Wa_Shi_Dou	NA	Hei Wa Shi Dou	Glycine max	Jilin	China	NA	Landrace	Other
Zhou302	Reference Panel	Resequenced	SRR1533289	Hong_Hu_Liu_Yue_Bao	NA	Hong Hu Liu Yue Bao	Glycine max	Hubei	China	3	Landrace	Other
Zhou302	Reference Panel	Resequenced	SRR1533275	Hong_Zhu_Dou	NA	Hong Zhu Dou	Glycine max	Hunan	China	NA	Landrace	Other
Zhou302	Reference Panel	Resequenced	SRR1533251	Hu_Pi_Dou	NA	Hu Pi Dou	Glycine max	Shanxi	China	5	Landrace	Other
Zhou302	Reference Panel	Resequenced	SRR1533293	Ji_Shan_De_Da_Li_Hei_Dou	NA	Ji Shan De Da Li Hei Dou	Glycine max	Shanxi	China	NA	Landrace	Other
Zhou302	Reference Panel	Resequenced	SRR1533400	Ji_Yu_No_90	NA	Ji Yu No 90	Glycine max	Jilin	China	NA	Elite	Other
Zhou302	Reference Panel	Resequenced	SRR1533413	Jilin_21	PI 518711	Jilin 21	Glycine max	Jilin Sheng	China	2	Elite	Other
Zhou302	Reference Panel	Resequenced	SRR1533368	Jin_Da_No_26	NA	Jin Da No 26	Glycine max	Shanxi	China	NA	Elite	Other
Zhou302	Reference Panel	Resequenced	SRR1533434	Jin_Da_No_52	NA	Jin Da No 52	Glycine max	Shanxi	China	NA	Elite	Other
Zhou302	Reference Panel	Resequenced	SRR1533352	Jin_Da_No_62	NA	Jin Da No 62	Glycine max	Shanxi	China	NA	Elite	Other
Zhou302	Reference Panel	Resequenced	SRR1533346	Jin_Da_No_70	NA	Jin Da No 70	Glycine max	Shanxi	China	NA	Elite	Other
Zhou302	Reference Panel	Resequenced	SRR1533380	Jin_Da_No_73	NA	Jin Da No 73	Glycine max	Shanxi	China	NA	Elite	Other
Zhou302	Reference Panel	Resequenced	SRR1533364	Jin_Da_No_75	NA	Jin Da No 75	Glycine max	Shanxi	China	NA	Elite	Other
Zhou302	Reference Panel	Resequenced	SRR1533318	Jin_Huang_No_35	NA	Jin Huang No 35	Glycine max	Hubei	China	NA	Landrace	Other
Zhou302	Reference Panel	Resequenced	SRR1533276	Jin_Shan_Cha_Zhu_Shi_Dou	NA	Jin Shan Cha Zhu Shi Dou	Glycine max	Jilin	China	NA	Landrace	Other
Zhou302	Reference Panel	Resequenced	SRR1533349	Jiu_Nong_No_30	NA	Jiu Nong No 30	Glycine max	Jilin	China	NA	Elite	Other
Zhou302	Reference Panel	Resequenced	SRR1533422	Liao_Dou_No_11	NA	Liao Dou No 11	Glycine max	Liaoning	China	NA	Elite	Other
Zhou302	Reference Panel	Resequenced	SRR1533350	Liao_Dou_No_15	NA	Liao Dou No 15	Glycine max	Liaoning	China	NA	Elite	Other
Zhou302	Reference Panel	Resequenced	SRR1533372	Liao_Dou_No_17	NA	Liao Dou No 17	Glycine max	Liaoning	China	NA	Elite	Other
Zhou302	Reference Panel	Resequenced	SRR1533414	Liao_Dou_No_21	NA	Liao Dou No 21	Glycine max	Liaoning	China	NA	Elite	Other
Zhou302	Reference Panel	Resequenced	SRR1533439	Liao_Dou_No_3	NA	Liao Dou No 3	Glycine max	Liaoning	China	NA	Elite	Other
Zhou302	Reference Panel	Resequenced	SRR1533225	Long_quan_Da_Dou	NA	Long quan Da Dou	Glycine max	Heilongjiang	China	NA	Landrace	Other
Zhou302	Reference Panel	Resequenced	SRR1533398	Lu_Dou_No_11	NA	Lu Dou No 11	Glycine max	Shandong	China	NA	Elite	Other
Zhou302	Reference Panel	Resequenced	SRR1533228	Nan_Guan_Xiao_PI_Qing	NA	Nan Guan Xiao PI Qing	Glycine max	Hebei	China	NA	Landrace	Other
Zhou302	Reference Panel	Resequenced	SRR1533383	Nan_Nong_Cai_Dou_No_1	NA	Nan Nong Cai Dou No 1	Glycine max	Jiangsu	China	NA	Elite	Other
Zhou302	Reference Panel	Resequenced	SRR1533307	Ni_Ding_Hua_Mei_Dou	NA	Ni Ding Hua Mei Dou	Glycine max	Ningxia	China	NA	Landrace	Other
Zhou302	Reference Panel	Resequenced	SRR1533304	Ni_Dou	NA	Ni Dou	Glycine max	Hubei	China	NA	Landrace	Other
Zhou302	Reference Panel	Resequenced	SRR1533321	Nian_Shi_Huang_Dou	NA	Nian Shi Huang Dou	Glycine max	NA	China	NA	Landrace	Other
Zhou302	Reference Panel	Resequenced	SRR1533269	PI_153262	PI 153262	Roumanie	Glycine max	NA	Belgium	0	Elite	Other
Zhou302	Reference Panel	Resequenced	SRR1533292	PI_157421	PI 157421	Ebony	Glycine max	NA	South Korea	3	Elite	Other
Zhou302	Reference Panel	Resequenced	SRR1533220	PI_196166	PI 196166	No 2296	Glycine max	NA	South Korea	5	Elite	Other
Zhou302	Reference Panel	Resequenced	SRR1533341	PI_243541	PI 243541	Shakujo	Glycine max	Akita	Japan	4	Elite	Other
Zhou302	Reference Panel	Resequenced	SRR1533328	PI_253658B	PI 253658B	No 9	Glycine max	NA	China	1	Elite	Other
Zhou302	Reference Panel	Resequenced	SRR1533310	PI_317334A	PI 317334A	Kitamishiro	Glycine max	Hokkaid√¥	Japan	1	Elite	Other
Zhou302	Reference Panel	Resequenced	SRR1533324	PI_317336	PI 317336	Shinsei	Glycine max	Hokkaid√¥	Japan	0	Elite	Other
Zhou302	Reference Panel	Resequenced	SRR1533282	PI_323576	PI 323576	H 67-27	Glycine max	Uttar Pradesh	India	9	Elite	Other
Zhou302	Reference Panel	Resequenced	SRR1533190	PI_326582A	PI 326582A	NA	Glycine soja	Primorye	Russia	2	G. soja	Other
Zhou302	Reference Panel	Resequenced	SRR1533214	PI_339734	PI 339734	NA	Glycine max	Gangwon-do	South Korea	4	Elite	Other
Zhou302	Reference Panel	Resequenced	SRR1533156	PI_339871A	PI 339871A	NA	Glycine soja	Cheju	Korea	5	G. soja	Other
Zhou302	Reference Panel	Resequenced	SRR1533154	PI_366120	PI 366120	NA	Glycine soja	Akita	Japan	4	G. soja	Other
Zhou302	Reference Panel	Resequenced	SRR1533174	PI_366123	PI 366123	NA	Glycine soja	Iwate	Japan	4	G. soja	Other
Zhou302	Reference Panel	Resequenced	SRR1533180	PI_378692	PI 378692	NA	Glycine soja	Iwate	Japan	4	G. soja	Other
Zhou302	Reference Panel	Resequenced	SRR1533157	PI_393551	PI 393551	NA	Glycine soja	NA	Taiwan	10	G. soja	Other
Zhou302	Reference Panel	Resequenced	SRR1533248	PI_398296	PI 398296	KAS 173-3	Glycine max	Kyonggi	South Korea	2	Elite	Other
Zhou302	Reference Panel	Resequenced	SRR1533306	PI_399043	PI 399043	KLS 903	Glycine max	Jeju-teukbyeoljachido	South Korea	3	Elite	Other
Zhou302	Reference Panel	Resequenced	SRR1533320	PI_404182	PI 404182	Sin i tu li rau	Glycine max	NA	China	3	Elite	Other
Zhou302	Reference Panel	Resequenced	SRR1533162	PI_407027	PI 407027	RB 1072	Glycine soja	Akita	Japan	5	G. soja	Other
Zhou302	Reference Panel	Resequenced	SRR1533169	PI_407131	PI 407131	RB 1072	Glycine soja	Kumamoto	Japan	6	G. soja	Other
Zhou302	Reference Panel	Resequenced	SRR1533168	PI_407170	PI 407170	K2-E	Glycine soja	Kyonggi	South Korea	5	G. soja	Other
Zhou302	Reference Panel	Resequenced	SRR1533176	PI_407197	PI 407197	K12-C	Glycine soja	Gangwon-do	South Korea	5	G. soja	Other
Zhou302	Reference Panel	Resequenced	SRR1533182	PI_407246	PI 407246	K37-B	Glycine soja	Gyeongsangbuk-do	South Korea	5	G. soja	Other
Zhou302	Reference Panel	Resequenced	SRR1533187	PI_407275	PI 407275	K101-A	Glycine soja	Kyonggi	South Korea	4	G. soja	Other
Zhou302	Reference Panel	Resequenced	SRR1533199	PI_407285	PI 407285	Yasei Daizu	Glycine soja	Kanagawa	Japan	7	G. soja	Other
Zhou302	Reference Panel	Resequenced	SRR1533202	PI_407288	PI 407288	NA	Glycine soja	Jilin Sheng	China	2	G. soja	Other
Zhou302	Reference Panel	Resequenced	SRR1533189	PI_407301	PI 407301	NA	Glycine soja	Jiangsu Sheng	China	5	G. soja	Other
Zhou302	Reference Panel	Resequenced	SRR1533335	PI_407716	PI 407716	Jin nung No 3	Glycine max	Jilin Sheng	China	1	Elite	Other
Zhou302	Reference Panel	Resequenced	SRR1533245	PI_407801	PI 407801	NA	Glycine max	Kyonggi	South Korea	6	Elite	Other
Zhou302	Reference Panel	Resequenced	SRR1533333	PI_407849	PI 407849	KAS 510-1	Glycine max	Jeollabuk-do	South Korea	3	Elite	Other
Zhou302	Reference Panel	Resequenced	SRR1533284	PI_416890	PI 416890	Gokuwase natsu daizu	Glycine max	NA	Japan	0	Elite	Other
Zhou302	Reference Panel	Resequenced	SRR1533229	PI_416971	PI 416971	Kaifuu gyuumou ou 1	Glycine max	Kinki	Japan	4	Elite	Other
Zhou302	Reference Panel	Resequenced	SRR1533338	PI_417398	PI 417398	Touhou torotou	Glycine max	NA	China	3	Elite	Other
Zhou302	Reference Panel	Resequenced	SRR1533301	PI_423954	PI 423954	Shirome	Glycine max	Kumamoto	Japan	0	Elite	Other
Zhou302	Reference Panel	Resequenced	SRR1533298	PI_423967	PI 423967	Nabeshima	Glycine max	Kumamoto	Japan	9	Elite	Other
Zhou302	Reference Panel	Resequenced	SRR1533167	PI_423991	PI 423991	J-077633	Glycine soja	Amur	Russian Federation	0	G. soja	Other
Zhou302	Reference Panel	Resequenced	SRR1533194	PI_424096	PI 424096	74148	Glycine soja	Chungcheongnam-do	South Korea	5	G. soja	Other
Zhou302	Reference Panel	Resequenced	SRR1533286	PI_424391	PI 424391	KAS 521-15	Glycine max	Jeollabuk-do	South Korea	6	Elite	Other
Zhou302	Reference Panel	Resequenced	SRR1533240	PI_437321	PI 437321	Dunganscaja 462	Glycine max	Primorye	Russian Federation	3	Elite	Other
Zhou302	Reference Panel	Resequenced	SRR1533272	PI_437653	PI 437653	Er-da-li	Glycine max	NA	China	2	Elite	Other
Zhou302	Reference Panel	Resequenced	SRR1533253	PI_437654	PI 437654	Er-hej-jan	Glycine max	NA	China	3	Elite	Other
Zhou302	Reference Panel	Resequenced	SRR1533256	PI_437679	PI 437679	Nan-cou	Glycine max	NA	China	4	Elite	Other
Zhou302	Reference Panel	Resequenced	SRR1533290	PI_437944	PI 437944	VIR 569	Glycine max	NA	China	2	Elite	Other
Zhou302	Reference Panel	Resequenced	SRR1533266	PI_438498	PI 438498	Sable	Glycine max	NA	United States	4	Elite	NA Cultivar
Zhou302	Reference Panel	Resequenced	SRR1533166	PI_447004	PI 447004	NA	Glycine soja	Jilin Sheng	China	3	G. soja	Other
Zhou302	Reference Panel	Resequenced	SRR1533198	PI_458535	PI 458535	NA	Glycine soja	Heilongjiang Sheng	China	0	G. soja	Other
Zhou302	Reference Panel	Resequenced	SRR1533175	PI_458536	PI 458536	NA	Glycine soja	Heilongjiang Sheng	China	0	G. soja	Other
Zhou302	Reference Panel	Resequenced	SRR1533197	PI_458538	PI 458538	NA	Glycine soja	Heilongjiang Sheng	China	0	G. soja	Other
Zhou302	Reference Panel	Resequenced	SRR1533205	PI_464927A	PI 464927A	NA	Glycine soja	Liaoning	China	0	G. soja	Other
Zhou302	Reference Panel	Resequenced	SRR1533181	PI_464929A	PI 464929A	NA	Glycine soja	Liaoning	China	0	G. soja	Other
Zhou302	Reference Panel	Resequenced	SRR1533188	PI_464929B	PI 464929B	NA	Glycine soja	Liaoning	China	0	G. soja	Other
Zhou302	Reference Panel	Resequenced	SRR1533183	PI_464935	PI 464935	81-200002	Glycine soja	Jiangsu Sheng	China	6	G. soja	Other
Zhou302	Reference Panel	Resequenced	SRR1533221	PI_467343	PI 467343	Yan-nong No 2	Glycine max	Jilin Sheng	China	1	Elite	Other
Zhou302	Reference Panel	Resequenced	SRR1533192	PI_468400A	PI 468400A	NA	Glycine soja	Ningxia	China	4	G. soja	Other
Zhou302	Reference Panel	Resequenced	SRR1533173	PI_468916	PI 468916	NA	Glycine soja	Liaoning Sheng	China	3	G. soja	Other
Zhou302	Reference Panel	Resequenced	SRR1533172	PI_479752	PI 479752	GD 50388-2	Glycine soja	Jilin Sheng	China	1	G. soja	Other
Zhou302	Reference Panel	Resequenced	SRR1533193	PI_479769	PI 479769	Long 79-5801	Glycine soja	Heilongjiang Sheng	China	0	G. soja	Other
Zhou302	Reference Panel	Resequenced	SRR1533179	PI_483460B	PI 483460B	NA	Glycine soja	Liaoning	China	3	G. soja	Other
Zhou302	Reference Panel	Resequenced	SRR1533186	PI_483464A	PI 483464A	NA	Glycine soja	Ningxia	China	3	G. soja	Other
Zhou302	Reference Panel	Resequenced	SRR1533206	PI_483465	PI 483465	NA	Glycine soja	Shaanxi Sheng	China	5	G. soja	Other
Zhou302	Reference Panel	Resequenced	SRR1533196	PI_504286	PI 504286	75042	Glycine soja	Chungcheongbuk-do	South Korea	NA	G. soja	Other
Zhou302	Reference Panel	Resequenced	SRR1533235	PI_507355	PI 507355	Tokei 423	Glycine max	Hokkaid√¥	Japan	1	Elite	Other
Zhou302	Reference Panel	Resequenced	SRR1533207	PI_507662	PI 507662	NIAR 090019	Glycine soja	Kagosima	Japan	8	G. soja	Other
Zhou302	Reference Panel	Resequenced	SRR1533426	PI_508083	PI 508083	Dassel	Glycine max	Minnesota	United States	0	Elite	NA Cultivar
Zhou302	Reference Panel	Resequenced	SRR1533405	PI_508266	PI 508266	Young	Glycine max	North Carolina	United States	6	Elite	NA Cultivar
Zhou302	Reference Panel	Resequenced	SRR1533438	PI_513382	PI 513382	Glenwood	Glycine max	Minnesota	United States	0	Elite	NA Cultivar
Zhou302	Reference Panel	Resequenced	SRR1533387	PI_515961	PI 515961	Pennyrile	Glycine max	Kentucky	United States	4	Elite	NA Cultivar
Zhou302	Reference Panel	Resequenced	SRR1533369	PI_518750	PI 518750	NS-16	Glycine max	NA	Former Serbia and Montenegro	1	Elite	Other
Zhou302	Reference Panel	Resequenced	SRR1533178	PI_522182B	PI 522182B	NA	Glycine soja	Heilongjiang	China	1	G. soja	Other
Zhou302	Reference Panel	Resequenced	SRR1533191	PI_522216	PI 522216	VIR 8500	Glycine soja	Primorye	Russian Federation	3	G. soja	Other
Zhou302	Reference Panel	Resequenced	SRR1533212	PI_522226	PI 522226	VIR 8511	Glycine soja	Primorye	Russian Federation	0	G. soja	Other
Zhou302	Reference Panel	Resequenced	SRR1533185	PI_522228	PI 522228	VIR 8514	Glycine soja	Primorye	Russian Federation	1	G. soja	Other
Zhou302	Reference Panel	Resequenced	SRR1533419	PI_533602	PI 533602	Lloyd	Glycine max	Arkansas	United States	6	Elite	NA Cultivar
Zhou302	Reference Panel	Resequenced	SRR1533362	PI_533655	PI 533655	Burlison	Glycine max	Illinois	United States	2	Elite	NA Cultivar
Zhou302	Reference Panel	Resequenced	SRR1533423	PI_536635	PI 536635	Sprite	Glycine max	Ohio	United States	3	Elite	NA Cultivar
Zhou302	Reference Panel	Resequenced	SRR1533373	PI_540552	PI 540552	Hoyt	Glycine max	Ohio	United States	2	Elite	NA Cultivar
Zhou302	Reference Panel	Resequenced	SRR1533451	PI_542403	PI 542403	Dawson	Glycine max	Minnesota	United States	0	Elite	NA Cultivar
Zhou302	Reference Panel	Resequenced	SRR1533409	PI_546044	PI 546044	OT89-06	Glycine max	Ontario	Canada	0	Genetic	Other
Zhou302	Reference Panel	Resequenced	SRR1533355	PI_547409	PI 547409	L62-1251	Glycine max	Illinois	United States	4	Genetic	Other
Zhou302	Reference Panel	Resequenced	SRR1533353	PI_547459	PI 547459	L64-1081	Glycine max	Illinois	United States	4	Genetic	Other
Zhou302	Reference Panel	Resequenced	SRR1533366	PI_547460	PI 547460	L64-1083	Glycine max	Illinois	United States	4	Genetic	Other
Zhou302	Reference Panel	Resequenced	SRR1533376	PI_547488	PI 547488	L67-3207	Glycine max	Illinois	United States	4	Genetic	Other
Zhou302	Reference Panel	Resequenced	SRR1533357	PI_547562	PI 547562	L72-2157	Glycine max	Illinois	United States	4	Genetic	Other
Zhou302	Reference Panel	Resequenced	SRR1533444	PI_547680	PI 547680	L62-17	Glycine max	Illinois	United States	2	Genetic	Other
Zhou302	Reference Panel	Resequenced	SRR1533374	PI_547686	PI 547686	L62-956	Glycine max	Illinois	United States	2	Genetic	Other
Zhou302	Reference Panel	Resequenced	SRR1533385	PI_547690	PI 547690	L63-1212	Glycine max	Illinois	United States	2	Genetic	Other
Zhou302	Reference Panel	Resequenced	SRR1533408	PI_547716	PI 547716	L62-667	Glycine max	Illinois	United States	2	Genetic	Other
Zhou302	Reference Panel	Resequenced	SRR1533396	PI_547779	PI 547779	L72D-4110	Glycine max	Illinois	United States	2	Genetic	Other
Zhou302	Reference Panel	Resequenced	SRR1533209	PI_547831	PI 547831	L83-0215	Glycine soja	Illinois	United States	2	Genetic	Other
Zhou302	Reference Panel	Resequenced	SRR1533386	PI_548182	PI 548182	T157	Glycine max	Illinois	United States	3	Genetic	Other
Zhou302	Reference Panel	Resequenced	SRR1533388	PI_548190	PI 548190	T176	Glycine max	Illinois	United States	2	Genetic	Other
Zhou302	Reference Panel	Resequenced	SRR1533297	PI_548298	PI 548298	A.K. (Harrow)	Glycine max	NA	China	3	Elite	NA Ancestor
Zhou302	Reference Panel	Resequenced	SRR1533378	PI_548311	PI 548311	Capital	Glycine max	Ontario	Canada	0	Elite	NA Ancestor
Zhou302	Reference Panel	Resequenced	SRR1533231	PI_548342	PI 548342	Higan	Glycine max	T√¥ky√¥	Japan	4	Elite	Other
Zhou302	Reference Panel	Resequenced	SRR1533334	PI_548348	PI 548348	Illini	Glycine max	NA	China	3	Elite	NA Ancestor
Zhou302	Reference Panel	Resequenced	SRR1533345	PI_548362	PI 548362	Lincoln	Glycine max	Illinois	United States	3	Elite	NA Ancestor
Zhou302	Reference Panel	Resequenced	SRR1533268	PI_548379	PI 548379	Mandarin (Ottawa)	Glycine max	Heilongjiang Sheng	China	0	Elite	NA Ancestor
Zhou302	Reference Panel	Resequenced	SRR1533283	PI_548382	PI 548382	Manitoba Brown	Glycine max	Liaoning	China	0	Landrace	NA Ancestor
Zhou302	Reference Panel	Resequenced	SRR1533267	PI_548391	PI 548391	Mukden	Glycine max	Liaoning Sheng	China	2	Elite	NA Ancestor
Zhou302	Reference Panel	Resequenced	SRR1533279	PI_548406	PI 548406	Richland	Glycine max	Jilin Sheng	China	2	Elite	NA Ancestor
Zhou302	Reference Panel	Resequenced	SRR1533257	PI_548417	PI 548417	Soysota	Glycine max	Naples	Italy	1	Elite	Other
Zhou302	Reference Panel	Resequenced	SRR1533218	PI_548445	PI 548445	CNS	Glycine max	Jiangsu Sheng	China	7	Elite	NA Ancestor
Zhou302	Reference Panel	Resequenced	SRR1533312	PI_548456	PI 548456	Haberlandt	Glycine max	Phyeongyang	North Korea	6	Elite	NA Ancestor
Zhou302	Reference Panel	Resequenced	SRR1533442	PI_548477	PI 548477	Ogden	Glycine max	Tennessee	United States	6	Elite	NA Ancestor
Zhou302	Reference Panel	Resequenced	SRR1533232	PI_548485	PI 548485	Roanoke	Glycine max	Jiangsu Sheng	China	7	Elite	NA Ancestor
Zhou302	Reference Panel	Resequenced	SRR1533299	PI_548488	PI 548488	S-100	Glycine max	Heilongjiang Sheng	China	5	Elite	NA Ancestor
Zhou302	Reference Panel	Resequenced	SRR1533384	PI_548512	PI 548512	Century	Glycine max	Indiana	United States	2	Elite	NA Cultivar
Zhou302	Reference Panel	Resequenced	SRR1533371	PI_548540	PI 548540	Corsoy	Glycine max	Iowa	United States	2	Elite	NA Cultivar
Zhou302	Reference Panel	Resequenced	SRR1533402	PI_548565	PI 548565	Gnome	Glycine max	Ohio	United States	2	Elite	NA Cultivar
Zhou302	Reference Panel	Resequenced	SRR1533415	PI_548573	PI 548573	Harosoy	Glycine max	Ontario	Canada	2	Elite	NA Cultivar
Zhou302	Reference Panel	Resequenced	SRR1533429	PI_548593	PI 548593	Maple Arrow	Glycine max	Ontario	Canada	0	Elite	NA Cultivar
Zhou302	Reference Panel	Resequenced	SRR1533404	PI_548603	PI 548603	Perry	Glycine max	Indiana	United States	4	Elite	NA Ancestor
Zhou302	Reference Panel	Resequenced	SRR1533417	PI_548604	PI 548604	Pershing	Glycine max	Missouri	United States	4	Elite	NA Cultivar
Zhou302	Reference Panel	Resequenced	SRR1533395	PI_548631	PI 548631	Williams	Glycine max	Illinois	United States	3	Elite	NA Cultivar
Zhou302	Reference Panel	Resequenced	SRR1533351	PI_548634	PI 548634	Zane	Glycine max	Ohio	United States	3	Elite	NA Cultivar
Zhou302	Reference Panel	Resequenced	SRR1533365	PI_548638	PI 548638	OAC Libra	Glycine max	Ontario	Canada	0	Elite	NA Cultivar
Zhou302	Reference Panel	Resequenced	SRR1533389	PI_548643	PI 548643	Maple Glen	Glycine max	Ontario	Canada	0	Elite	NA Cultivar
Zhou302	Reference Panel	Resequenced	SRR1533375	PI_548644	PI 548644	OAC Musca	Glycine max	Ontario	Canada	0	Elite	NA Cultivar
Zhou302	Reference Panel	Resequenced	SRR1533441	PI_548985	PI 548985	Kershaw	Glycine max	South Carolina	United States	6	Elite	NA Cultivar
Zhou302	Reference Panel	Resequenced	SRR1533204	PI_549046	PI 549046	ZYD 3728	Glycine soja	Shaanxi Sheng	China	4	Elite	Other
Zhou302	Reference Panel	Resequenced	SRR1533356	PI_553047	PI 553047	Gordon	Glycine max	Georgia	United States	7	Elite	NA Cultivar
Zhou302	Reference Panel	Resequenced	SRR1533163	PI_562559	PI 562559	KE16	Glycine soja	Jeollabuk-do	South Korea	NA	G. soja	Other
Zhou302	Reference Panel	Resequenced	SRR1533155	PI_562565	PI 562565	KF13	Glycine soja	Jeollabuk-do	South Korea	NA	G. soja	Other
Zhou302	Reference Panel	Resequenced	SRR1533330	PI_567071A	PI 567071A	NA	Glycine max	NA	Indonesia	NA	Landrace	Other
Zhou302	Reference Panel	Resequenced	SRR1533278	PI_567189A	PI 567189A	NA	Glycine max	NA	Vietnam	4	Landrace	Other
Zhou302	Reference Panel	Resequenced	SRR1533319	PI_567258	PI 567258	NC 9173	Glycine max	Jiangxi Sheng	China	2	Elite	Other
Zhou302	Reference Panel	Resequenced	SRR1533332	PI_567293	PI 567293	Ben di huang dou	Glycine max	Gansu Sheng	China	2	Elite	Other
Zhou302	Reference Panel	Resequenced	SRR1533270	PI_567298	PI 567298	Chan yao dou	Glycine max	Gansu Sheng	China	5	Elite	Other
Zhou302	Reference Panel	Resequenced	SRR1533295	PI_567364	PI 567364	Ping luo huang da dou	Glycine max	Ningxia Huizi Zizhiqu	China	3	Elite	Other
Zhou302	Reference Panel	Resequenced	SRR1533309	PI_567395	PI 567395	Lai wa dou	Glycine max	Shaanxi Sheng	China	4	Elite	Other
Zhou302	Reference Panel	Resequenced	SRR1533323	PI_567503	PI 567503	Niu mao huang	Glycine max	Hebei Sheng	China	4	Elite	Other
Zhou302	Reference Panel	Resequenced	SRR1533203	PI_578341	PI 578341	VIR 8512	Glycine soja	Habarovskij kraj	Russian Federation	NA	G. soja	Other
Zhou302	Reference Panel	Resequenced	SRR1533153	PI_578357	PI 578357	KZ-6352/91	Glycine soja	Amur	Russian Federation	NA	G. soja	Other
Zhou302	Reference Panel	Resequenced	SRR1533261	PI_578457A	PI 578457A	NA	Glycine max	NA	Vietnam	8	Landrace	Other
Zhou302	Reference Panel	Resequenced	SRR1533236	PI_587552	PI 587552	NA	Glycine max	Jiangsu	China	7	Landrace	Other
Zhou302	Reference Panel	Resequenced	SRR1533303	PI_587666	PI 587666	NA	Glycine max	Anhui	China	6	Landrace	Other
Zhou302	Reference Panel	Resequenced	SRR1533285	PI_587752	PI 587752	NA	Glycine max	Hubei	China	5	Landrace	Other
Zhou302	Reference Panel	Resequenced	SRR1533302	PI_587848	PI 587848	NA	Glycine max	Hubei	China	5	Landrace	Other
Zhou302	Reference Panel	Resequenced	SRR1533314	PI_588053A	PI 588053A	NA	Glycine max	Guangdong	China	5	Landrace	Other
Zhou302	Reference Panel	Resequenced	SRR1533446	PI_591431	PI 591431	NA	Glycine max	Ontario	Canada	0	Elite	NA Cultivar
Zhou302	Reference Panel	Resequenced	SRR1533347	PI_591432	PI 591432	NA	Glycine max	Ontario	Canada	0	Elite	NA Cultivar
Zhou302	Reference Panel	Resequenced	SRR1533360	PI_591433	PI 591433	NA	Glycine max	Ontario	Canada	0	Elite	NA Cultivar
Zhou302	Reference Panel	Resequenced	SRR1533381	PI_591435	PI 591435	NA	Glycine max	Ontario	Canada	1	Elite	NA Cultivar
Zhou302	Reference Panel	Resequenced	SRR1533348	PI_591495	PI 591495	NA	Glycine max	Illinois	United States	4	Elite	NA Cultivar
Zhou302	Reference Panel	Resequenced	SRR1533436	PI_591511	PI 591511	NA	Glycine max	Illinois	United States	3	Elite	NA Cultivar
Zhou302	Reference Panel	Resequenced	SRR1533427	PI_591541	PI 591541	NA	Glycine max	Illinois	United States	2	Elite	NA Cultivar
Zhou302	Reference Panel	Resequenced	SRR1533161	PI_593983	PI 593983	NA	Glycine soja	Hokkaido	Japan	NA	G. soja	Other
Zhou302	Reference Panel	Resequenced	SRR1533260	PI_594301	PI 594301	NA	Glycine max	NA	Japan	1	Landrace	Other
Zhou302	Reference Panel	Resequenced	SRR1533340	PI_594451	PI 594451	NA	Glycine max	Sichuan	China	3	Landrace	Other
Zhou302	Reference Panel	Resequenced	SRR1533326	PI_594579	PI 594579	NA	Glycine max	Hunan	China	5	Landrace	Other
Zhou302	Reference Panel	Resequenced	SRR1533216	PI_594615	PI 594615	NA	Glycine max	Guizhou	China	4	Landrace	Other
Zhou302	Reference Panel	Resequenced	SRR1533315	PI_594629	PI 594629	NA	Glycine max	Guizhou	China	6	Landrace	Other
Zhou302	Reference Panel	Resequenced	SRR1533230	PI_594777	PI 594777	NA	Glycine max	Yunnan	China	4	Landrace	Other
Zhou302	Reference Panel	Resequenced	SRR1533259	PI_594788	PI 594788	NA	Glycine max	Yunnan	China	NA	Landrace	Other
Zhou302	Reference Panel	Resequenced	SRR1533164	PI_597459C	PI 597459C	NA	Glycine soja	Shandong	China	NA	G. soja	Other
Zhou302	Reference Panel	Resequenced	SRR1533210	PI_597459D	PI 597459D	NA	Glycine soja	Shandong	China	NA	G. soja	Other
Zhou302	Reference Panel	Resequenced	SRR1533211	PI_597461A	PI 597461A	NA	Glycine soja	Shandong	China	NA	G. soja	Other
Zhou302	Reference Panel	Resequenced	SRR1533170	PI_597461C	PI 597461C	NA	Glycine soja	Shandong	China	NA	G. soja	Other
Zhou302	Reference Panel	Resequenced	SRR1533243	PI_602991	PI 602991	NA	Glycine max	Shandong	China	4	Landrace	Other
Zhou302	Reference Panel	Resequenced	SRR1533271	PI_603318	PI 603318	NA	Glycine max	Heilongjiang	China	1	Landrace	Other
Zhou302	Reference Panel	Resequenced	SRR1533239	PI_603336	PI 603336	NA	Glycine max	Heilongjiang	China	2	Landrace	Other
Zhou302	Reference Panel	Resequenced	SRR1533288	PI_603357	PI 603357	NA	Glycine max	Jilin	China	1	Landrace	Other
Zhou302	Reference Panel	Resequenced	SRR1533226	PI_603384	PI 603384	NA	Glycine max	Jilin	China	3	Landrace	Other
Zhou302	Reference Panel	Resequenced	SRR1533250	PI_603420	PI 603420	NA	Glycine max	Innermongolia	China	2	Landrace	Other
Zhou302	Reference Panel	Resequenced	SRR1533313	PI_603424A	PI 603424A	NA	Glycine max	NA	China	0	Landrace	Other
Zhou302	Reference Panel	Resequenced	SRR1533329	PI_603516	PI 603516	NA	Glycine max	Shaanxi	China	6	Landrace	Other
Zhou302	Reference Panel	Resequenced	SRR1533241	PI_603596	PI 603596	NA	Glycine max	Fujian	China	3	Landrace	Other
Zhou302	Reference Panel	Resequenced	SRR1533264	PI_603756	PI 603756	NA	Glycine max	Zhejiang	China	2	Landrace	Other
Zhou302	Reference Panel	Resequenced	SRR1533432	PI_634883	PI 634883	NA	Glycine max	Illinois	United States	NA	Elite	NA Cultivar
Zhou302	Reference Panel	Resequenced	SRR1533265	PI_80822	PI 80822	Shiheigai Shirobana	Glycine max	Liaoning	China	3	Elite	Other
Zhou302	Reference Panel	Resequenced	SRR1533317	PI_83945-3	PI 83945-3	NA	Glycine max	Kyonggi	Korea	1	Landrace	Other
Zhou302	Reference Panel	Resequenced	SRR1533280	PI_84631	PI 84631	S-56	Glycine max	Kyonggi	South Korea	3	Elite	Other
Zhou302	Reference Panel	Resequenced	SRR1533296	PI_84987	PI 84987	Oni Hadaka	Glycine max	Saitama	Japan	3	Elite	Other
Zhou302	Reference Panel	Resequenced	SRR1533308	PI_84987A	PI 84987A	(Oni Hadaka)	Glycine max	Saitama	Japan	3	Elite	Other
Zhou302	Reference Panel	Resequenced	SRR1533322	PI_86024	PI 86024	Daidzuhinshu satei	Glycine max	Hokkaid√¥	Japan	3	Elite	Other
Zhou302	Reference Panel	Resequenced	SRR1533274	PI_88479	PI 88479	Kungchuling Improved No 77	Glycine max	Jilin Sheng	China	2	Elite	Other
Zhou302	Reference Panel	Resequenced	SRR1533336	PI_89138	PI 89138	Zontanorukon	Glycine max	Hamkyeongpukto	North Korea	2	Elite	Other
Zhou302	Reference Panel	Resequenced	SRR1533234	PI_Xian_Da_Zi_Huo_Cao	NA	PI Xian Da Zi Huo Cao	Glycine max	Jiangsu	China	NA	Landrace	Other
Zhou302	Reference Panel	Resequenced	SRR1533246	PI_Xian_Nian_Zhuang_Liu_Yue_Xian	NA	PI Xian Nian Zhuang Liu Yue Xian	Glycine max	Jiangsu	China	NA	Landrace	Other
Zhou302	Reference Panel	Resequenced	SRR1533287	Pei_Xian_Xiao_You_Dou	NA	Pei Xian Xiao You Dou	Glycine max	Jiangsu	China	5	Landrace	Other
Zhou302	Reference Panel	Resequenced	SRR1533227	Qing_Dou	NA	Qing Dou	Glycine max	Liaoning	China	7	Landrace	Other
Zhou302	Reference Panel	Resequenced	SRR1533291	Sha_Xian_Qin_Dou	NA	Sha Xian Qin Dou	Glycine max	Fujian	China	NA	Landrace	Other
Zhou302	Reference Panel	Resequenced	SRR1533305	Sha_Xian_Wu_Dou	NA	Sha Xian Wu Dou	Glycine max	Fujian	China	NA	Landrace	Other
Zhou302	Reference Panel	Resequenced	SRR1533224	Sha_Xin_Dou	NA	Sha Xin Dou	Glycine max	Jiangxi	China	NA	Landrace	Other
Zhou302	Reference Panel	Resequenced	SRR1533367	Shen_Li_No_3	NA	Shen Li No 3	Glycine max	Shandong	China	NA	Elite	Other
Zhou302	Reference Panel	Resequenced	SRR1533406	Sheng_Dou_No_9	NA	Sheng Dou No 9	Glycine max	Shandong	China	NA	Elite	Other
Zhou302	Reference Panel	Resequenced	SRR1533449	Shu_Xian_No_205	NA	Shu Xian No 205	Glycine max	Sichuan	China	NA	Elite	Other
Zhou302	Reference Panel	Resequenced	SRR1533428	Su_Nong_No_10	NA	Su Nong No 10	Glycine max	Heilongjiang	China	NA	Elite	Other
Zhou302	Reference Panel	Resequenced	SRR1533443	Su_Nong_No_14	NA	Su Nong No 14	Glycine max	Heilongjiang	China	NA	Elite	Other
Zhou302	Reference Panel	Resequenced	SRR1533354	Su_Nong_No_25	NA	Su Nong No 25	Glycine max	Heilongjiang	China	NA	Elite	Other
Zhou302	Reference Panel	Resequenced	SRR1533431	Su_Nong_No_33	NA	Su Nong No 33	Glycine max	Heilongjiang	China	NA	Elite	Other
Zhou302	Reference Panel	Resequenced	SRR1533399	Tai_Wan_No_1	NA	Tai Wan No 1	Glycine max	NA	Taiwan	NA	Elite	Other
Zhou302	Reference Panel	Resequenced	SRR1533262	Tai_Xin_Niu_Mao_Huang_Yi	NA	Tai Xin Niu Mao Huang Yi	Glycine max	Jiangsu	China	NA	Landrace	Other
Zhou302	Reference Panel	Resequenced	SRR1533242	Tian_E_Dan	NA	Tian E Dan	Glycine max	Shandong	China	1	Landrace	Other
Zhou302	Reference Panel	Resequenced	SRR1533453	Tie_Feng_No_22	NA	Tie Feng No 22	Glycine max	Liaoning	China	NA	Elite	Other
Zhou302	Reference Panel	Resequenced	SRR1533273	Tong_an_Zi_Hong_Dou	NA	Tong an Zi Hong Dou	Glycine max	Fujian	China	NA	Landrace	Other
Zhou302	Reference Panel	Resequenced	SRR1533430	Wei_No_6823	NA	Wei No 6823	Glycine max	Shandong	China	NA	Elite	Other
Zhou302	Reference Panel	Resequenced	SRR1533420	Xi_Zang_Da_Dou_No_20	NA	Xi Zang Da Dou No 20	Glycine max	NA	Tibet	NA	Elite	Other
Zhou302	Reference Panel	Resequenced	SRR1533233	Xia_Hei_Dou	NA	Xia Hei Dou	Glycine max	Shanxi	China	NA	Landrace	Other
Zhou302	Reference Panel	Resequenced	SRR1533263	Xia_Men_Teng_Zai_Dou	NA	Xia Men Teng Zai Dou	Glycine max	Fujian	China	NA	Landrace	Other
Zhou302	Reference Panel	Resequenced	SRR1533252	Xiang_Dou_No_4	NA	Xiang Dou No 4	Glycine max	Hunan	China	NA	Landrace	Other
Zhou302	Reference Panel	Resequenced	SRR1533215	Xiao_Bai_Dou	NA	Xiao Bai Dou	Glycine max	Shanxi	China	3	Landrace	Other
Zhou302	Reference Panel	Resequenced	SRR1533281	Xiao_Bai_Qi	NA	Xiao Bai Qi	Glycine max	Innermongolia	China	2	Landrace	Other
Zhou302	Reference Panel	Resequenced	SRR1533311	Xiao_Huang_Dou	NA	Xiao Huang Dou	Glycine max	Guizhou	China	7	Landrace	Other
Zhou302	Reference Panel	Resequenced	SRR1533325	Xiao_Mi_Dou	NA	Xiao Mi Dou	Glycine max	Shandong	China	NA	Landrace	Other
Zhou302	Reference Panel	Resequenced	SRR1533327	Xin_Xian_Xiao_Huang_Dou	NA	Xin Xian Xiao Huang Dou	Glycine max	Shanxi	China	NA	Landrace	Other
Zhou302	Reference Panel	Resequenced	SRR1533247	Yi_Zheng_Da_Li_Huang_Dou	NA	Yi Zheng Da Li Huang Dou	Glycine max	Jiangsu	China	6	Landrace	Other
Zhou302	Reference Panel	Resequenced	SRR1533219	You_Pi_Zhi_Hei_Dou	NA	You Pi Zhi Hei Dou	Glycine max	Shanxi	China	NA	Landrace	Other
Zhou302	Reference Panel	Resequenced	SRR1533237	Yu_Jiang_Wu_Yue_Niu_Mao_Huang	NA	Yu Jiang Wu Yue Niu Mao Huang	Glycine max	Jiangsu	China	NA	Landrace	Other
Zhou302	Reference Panel	Resequenced	SRR1533217	Yu_Shi_Dou	NA	Yu Shi Dou	Glycine max	Liaoning	China	4	Landrace	Other
Zhou302	Reference Panel	Resequenced	SRR1533158	ZJ-Y108	NA	ZJ-Y108	Glycine soja	Zhejiang	China	NA	G. soja	Other
Zhou302	Reference Panel	Resequenced	SRR1533165	ZJ-Y155	NA	ZJ-Y155	Glycine soja	Zhejiang	China	NA	G. soja	Other
Zhou302	Reference Panel	Resequenced	SRR1533171	ZJ-Y188	NA	ZJ-Y188	Glycine soja	Zhejiang	China	NA	G. soja	Other
Zhou302	Reference Panel	Resequenced	SRR1533177	ZJ-Y191	NA	ZJ-Y191	Glycine soja	Zhejiang	China	NA	G. soja	Other
Zhou302	Reference Panel	Resequenced	SRR1533184	ZJ-Y200	NA	ZJ-Y200	Glycine soja	Zhejiang	China	NA	G. soja	Other
Zhou302	Reference Panel	Resequenced	SRR1533195	ZJ-Y217	NA	ZJ-Y217	Glycine soja	Zhejiang	China	NA	G. soja	Other
Zhou302	Reference Panel	Resequenced	SRR1533159	ZJ-Y2300-1	NA	ZJ-Y2300-1	Glycine soja	Zhejiang	China	NA	G. soja	Other
Zhou302	Reference Panel	Resequenced	SRR1533201	ZJ-Y282	NA	ZJ-Y282	Glycine soja	Zhejiang	China	NA	G. soja	Other
Zhou302	Reference Panel	Resequenced	SRR1533152	ZJ-Y314	NA	ZJ-Y314	Glycine soja	Zhejiang	China	NA	G. soja	Other
Zhou302	Reference Panel	Resequenced	SRR1533208	ZJ-YJ038	NA	ZJ-YJ038	Glycine soja	Zhejiang	China	NA	G. soja	Other
Zhou302	Reference Panel	Resequenced	SRR1533213	ZJ-YJ086	NA	ZJ-YJ086	Glycine soja	Zhejiang	China	NA	G. soja	Other
Zhou302	Reference Panel	Resequenced	SRR1533200	ZJ-ZY020	NA	ZJ-ZY020	Glycine soja	Zhejiang	China	NA	G. soja	Other
Zhou302	Reference Panel	Resequenced	SRR1533392	Zhong_Huang_No_13	NA	Zhong Huang No 13	Glycine max	Beijing	China	NA	Elite	Other
Zhou302	Reference Panel	Resequenced	SRR1533359	Zhong_Huang_No_14	NA	Zhong Huang No 14	Glycine max	Beijing	China	NA	Elite	Other
Zhou302	Reference Panel	Resequenced	SRR1533445	Zhong_Huang_No_31	NA	Zhong Huang No 31	Glycine max	Beijing	China	NA	Elite	Other
Zhou302	Reference Panel	Resequenced	SRR1533410	Zhong_Huang_No_35	NA	Zhong Huang No 35	Glycine max	Beijing	China	NA	Elite	Other
Zhou302	Reference Panel	Resequenced	SRR1533390	Zhong_Huang_No_38	NA	Zhong Huang No 38	Glycine max	Hebei	China	NA	Elite	Other
Zhou302	Reference Panel	Resequenced	SRR1533407	Zhong_Huang_No_40	NA	Zhong Huang No 40	Glycine max	Shandong	China	NA	Elite	Other
Zhou302	Reference Panel	Resequenced	SRR1533382	Zhong_Huang_No_50	NA	Zhong Huang No 50	Glycine max	Beijing	China	NA	Elite	Other
Liu304	Nonreference Panel	Resequenced	CRR108787	0001-14-1	NA	0001-14-1	Glycine max	NA	NA	NA	Elite	NA
Liu304	Nonreference Panel	Resequenced	CRR108811	0001-19-11	NA	0001-19-11	Glycine max	NA	NA	NA	Elite	NA
Liu304	Nonreference Panel	Resequenced	CRR108875	0001-19-2-1	NA	0001-19-2-1	Glycine max	NA	NA	NA	Elite	NA
Liu304	Nonreference Panel	Resequenced	CRR108856	0009-3-1	NA	0009-3-1	Glycine max	NA	NA	NA	Elite	NA
Liu304	Nonreference Panel	Resequenced	CRR108874	2018-01-14	NA	2018-01-14	Glycine max	NA	NA	NA	Elite	NA
Liu304	Nonreference Panel	Resequenced	CRR108788	912	NA	912	Glycine max	NA	NA	NA	Elite	NA
Liu304	Nonreference Panel	Resequenced	CRR108789	919	NA	919	Glycine max	NA	NA	NA	Elite	NA
Liu304	Nonreference Panel	Resequenced	CRR108831	19_P-7	NA	19 P-7	Glycine max	NA	NA	NA	Elite	NA
Liu304	Nonreference Panel	Resequenced	CRR108801	2015	NA	2015	Glycine max	NA	NA	NA	Elite	NA
Liu304	Nonreference Panel	Resequenced	CRR108895	2100512	NA	2100512	Glycine max	NA	NA	NA	Elite	NA
Liu304	Nonreference Panel	Resequenced	CRR108839	219-1-1	NA	219-1-1	Glycine max	NA	NA	NA	Elite	NA
Liu304	Nonreference Panel	Resequenced	CRR108847	219-1-2	NA	219-1-2	Glycine max	NA	NA	NA	Elite	NA
Liu304	Nonreference Panel	Resequenced	CRR108793	22p-17	NA	22p-17	Glycine max	NA	NA	NA	Elite	NA
Liu304	Nonreference Panel	Resequenced	CRR108820	23P-1	NA	23P-1	Glycine max	NA	NA	NA	Elite	NA
Liu304	Nonreference Panel	Resequenced	CRR108865	23_P-12	NA	23 P-12	Glycine max	NA	NA	NA	Elite	NA
Liu304	Nonreference Panel	Resequenced	CRR108883	2496163	NA	2496163	Glycine max	NA	NA	NA	Elite	NA
Liu304	Nonreference Panel	Resequenced	CRR108810	24_P-16	NA	24 P-16	Glycine max	NA	NA	NA	Elite	NA
Liu304	Nonreference Panel	Resequenced	CRR108833	24_P-17	NA	24 P-17	Glycine max	NA	NA	NA	Elite	NA
Liu304	Nonreference Panel	Resequenced	CRR108838	24_P-26	NA	24 P-26	Glycine max	NA	NA	NA	Elite	NA
Liu304	Nonreference Panel	Resequenced	CRR108837	24_P-4	NA	24 P-4	Glycine max	NA	NA	NA	Elite	NA
Liu304	Nonreference Panel	Resequenced	CRR108897	25_P-11	NA	25 P-11	Glycine max	NA	NA	NA	Elite	NA
Liu304	Nonreference Panel	Resequenced	CRR108823	25p-24	NA	25p-24	Glycine max	NA	NA	NA	Elite	NA
Liu304	Nonreference Panel	Resequenced	CRR108888	25p-26	NA	25p-26	Glycine max	NA	NA	NA	Elite	NA
Liu304	Nonreference Panel	Resequenced	CRR108803	2635	NA	2635	Glycine max	NA	NA	NA	Elite	NA
Liu304	Nonreference Panel	Resequenced	CRR108809	26_P-22	NA	26 P-22	Glycine max	NA	NA	NA	Elite	NA
Liu304	Nonreference Panel	Resequenced	CRR108828	26_P-23	NA	26 P-23	Glycine max	NA	NA	NA	Elite	NA
Liu304	Nonreference Panel	Resequenced	CRR108902	26_P-28	NA	26 P-28	Glycine max	NA	NA	NA	Elite	NA
Liu304	Nonreference Panel	Resequenced	CRR108799	34371	NA	34371	Glycine max	NA	NA	NA	Elite	NA
Liu304	Nonreference Panel	Resequenced	CRR108807	34374	NA	34374	Glycine max	NA	NA	NA	Elite	NA
Liu304	Nonreference Panel	Resequenced	CRR108862	34677	NA	34677	Glycine max	NA	NA	NA	Elite	NA
Liu304	Nonreference Panel	Resequenced	CRR108822	616192	NA	616192	Glycine max	NA	NA	NA	Elite	NA
Liu304	Nonreference Panel	Resequenced	CRR108835	698-4	NA	698-4	Glycine max	NA	NA	NA	Elite	NA
Liu304	Nonreference Panel	Resequenced	CRR108797	7041	NA	7041	Glycine max	NA	NA	NA	Elite	NA
Liu304	Nonreference Panel	Resequenced	CRR108806	71413	NA	71413	Glycine max	NA	NA	NA	Elite	NA
Liu304	Nonreference Panel	Resequenced	CRR108815	71423	NA	71423	Glycine max	NA	NA	NA	Elite	NA
Liu304	Nonreference Panel	Resequenced	CRR108869	8033-28	NA	8033-28	Glycine max	NA	NA	NA	Elite	NA
Liu304	Nonreference Panel	Resequenced	CRR108851	805	NA	805	Glycine max	NA	NA	NA	Elite	NA
Liu304	Nonreference Panel	Resequenced	CRR108873	80543-76	NA	80543-76	Glycine max	NA	NA	NA	Elite	NA
Liu304	Nonreference Panel	Resequenced	CRR108819	8101	NA	8101	Glycine max	NA	NA	NA	Elite	NA
Liu304	Nonreference Panel	Resequenced	CRR108791	831	NA	831	Glycine max	NA	NA	NA	Elite	NA
Liu304	Nonreference Panel	Resequenced	CRR108830	85140	NA	85140	Glycine max	NA	NA	NA	Elite	NA
Liu304	Nonreference Panel	Resequenced	CRR108858	8588	NA	8588	Glycine max	NA	NA	NA	Elite	NA
Liu304	Nonreference Panel	Resequenced	CRR108785	8801	NA	8801	Glycine max	NA	NA	NA	Elite	NA
Liu304	Nonreference Panel	Resequenced	CRR108913	94-1-2-1	NA	94-1-2-1	Glycine max	NA	NA	NA	Elite	NA
Liu304	Nonreference Panel	Resequenced	CRR108854	95-13-20	NA	95-13-20	Glycine max	NA	NA	NA	Elite	NA
Liu304	Nonreference Panel	Resequenced	CRR108794	96150	NA	96150	Glycine max	NA	NA	NA	Elite	NA
Liu304	Nonreference Panel	Resequenced	CRR108813	97-126	NA	97-126	Glycine max	NA	NA	NA	Elite	NA
Liu304	Nonreference Panel	Resequenced	CRR108909	97-128	NA	97-128	Glycine max	NA	NA	NA	Elite	NA
Liu304	Nonreference Panel	Resequenced	CRR108804	9702	NA	9702	Glycine max	NA	NA	NA	Elite	NA
Liu304	Nonreference Panel	Resequenced	CRR108817	99-180	NA	99-180	Glycine max	NA	NA	NA	Elite	NA
Liu304	Nonreference Panel	Resequenced	CRR108871	99-180y-92	NA	99-180y-92	Glycine max	NA	NA	NA	Elite	NA
Liu304	Nonreference Panel	Resequenced	CRR108618	Ai_Ka_No_166	NA	Ai Ka No 166	Glycine max	NA	United States	NA	Elite	NA Cultivar
Liu304	Nonreference Panel	Resequenced	CRR108864	Amcor89	PI 546375	Amcor 89	Glycine max	Ohio	United States	NA	Elite	NA Cultivar
Liu304	Nonreference Panel	Resequenced	CRR108763	Avery	PI 518663	Avery	Glycine max	Missouri	United States	4	Elite	NA Cultivar
Liu304	Nonreference Panel	Resequenced	CRR108911	B207	NA	B207	Glycine max	NA	NA	NA	Elite	NA
Liu304	Nonreference Panel	Resequenced	CRR108812	B406	NA	B406	Glycine max	NA	NA	NA	Elite	NA
Liu304	Nonreference Panel	Resequenced	CRR108889	B419	NA	B419	Glycine max	NA	NA	NA	Elite	NA
Liu304	Nonreference Panel	Resequenced	CRR108899	B510-10	NA	B510-10	Glycine max	NA	NA	NA	Elite	NA
Liu304	Nonreference Panel	Resequenced	CRR108829	B602	NA	B602	Glycine max	NA	NA	NA	Elite	NA
Liu304	Nonreference Panel	Resequenced	CRR108842	BR121	NA	BR121	Glycine max	NA	NA	NA	Elite	NA
Liu304	Nonreference Panel	Resequenced	CRR108826	Ba_Dou_No_135	NA	Ba Dou No 135	Glycine max	NA	NA	NA	Elite	NA
Liu304	Nonreference Panel	Resequenced	CRR108779	Bedford	PI 548974	Bedford	Glycine max	Tennessee	United States	5	Elite	NA Cultivar
Liu304	Nonreference Panel	Resequenced	CRR108701	Bell	PI 540554	Bell	Glycine max	Illinois	United States	1	Elite	NA Cultivar
Liu304	Nonreference Panel	Resequenced	CRR108840	Boige_Du_Lot_Et_Geronne	NA	Boige Du Lot Et Geronne	Glycine max	NA	NA	NA	Elite	NA
Liu304	Nonreference Panel	Resequenced	CRR108750	Bossier	PI 567789	Bossier	Glycine max	Louisiana	United States	8	Elite	NA Cultivar
Liu304	Nonreference Panel	Resequenced	CRR108680	Bragg	PI 548660	Bragg	Glycine max	Florida	United States	7	Elite	NA Cultivar
Liu304	Nonreference Panel	Resequenced	CRR108696	CN210	PI 518676	CN210	Glycine max	Illinois	United States	2	Elite	NA Cultivar
Liu304	Nonreference Panel	Resequenced	CRR108834	Century_Lx13	NA	Century Lx13	Glycine max	NA	NA	NA	Elite	NA
Liu304	Nonreference Panel	Resequenced	CRR108755	Dawson	PI 542403	Dawson	Glycine max	Minnesota	United States	0	Elite	NA Cultivar
Liu304	Nonreference Panel	Resequenced	CRR108764	Delsoy_4210	PI 560206	Delsoy 4210	Glycine max	Missouri	United States	4	Elite	NA Cultivar
Liu304	Nonreference Panel	Resequenced	CRR108761	Delsoy_4500	PI 543793	Delsoy 4500	Glycine max	Missouri	United States	4	Elite	NA Cultivar
Liu304	Nonreference Panel	Resequenced	CRR108765	Delsoy_4900	PI 543794	Delsoy 4900	Glycine max	Missouri	United States	4	Elite	NA Cultivar
Liu304	Nonreference Panel	Resequenced	CRR108768	Dunbar	PI 552538	Dunbar	Glycine max	Nebraska	United States	3	Elite	NA Cultivar
Liu304	Nonreference Panel	Resequenced	CRR108876	E215	NA	E215	Glycine max	NA	NA	NA	Elite	NA
Liu304	Nonreference Panel	Resequenced	CRR108881	E223	NA	E223	Glycine max	NA	NA	NA	Elite	NA
Liu304	Nonreference Panel	Resequenced	CRR108782	Essex	PI 548667	Essex	Glycine max	Virginia	United States	5	Elite	NA Cultivar
Liu304	Nonreference Panel	Resequenced	CRR108870	Farrer	NA	Farrer	Glycine max	NA	NA	NA	Elite	NA
Liu304	Nonreference Panel	Resequenced	CRR108848	Fas-2_From_Karen_Pudue	NA	Fas-2 From Karen Pudue	Glycine max	NA	NA	NA	Elite	NA
Liu304	Nonreference Panel	Resequenced	CRR108719	Fayette	PI 518674	Fayette	Glycine max	Illinois	United States	3	Elite	NA Cultivar
Liu304	Nonreference Panel	Resequenced	CRR108796	Feng_8-3	NA	Feng 8-3	Glycine max	NA	NA	NA	Elite	NA
Liu304	Nonreference Panel	Resequenced	CRR108759	Forrest	PI 548655	Forrest	Glycine max	Mississippi	United States	5	Elite	NA Cultivar
Liu304	Nonreference Panel	Resequenced	CRR108859	Frankin	NA	Frankin	Glycine max	NA	NA	NA	Elite	NA
Liu304	Nonreference Panel	Resequenced	CRR108718	Franklin	PI 548563	Franklin	Glycine max	Illinois	United States	4	Elite	NA Cultivar
Liu304	Nonreference Panel	Resequenced	CRR108773	GR8836	PI 534647	GR8836	Glycine max	Ohio	United States	3	Elite	NA Cultivar
Liu304	Nonreference Panel	Resequenced	CRR108892	GY9112	NA	GY9112	Glycine max	NA	NA	NA	Elite	NA
Liu304	Nonreference Panel	Resequenced	CRR108777	Gnome	PI 548565	Gnome	Glycine max	Ohio	United States	2	Elite	NA Cultivar
Liu304	Nonreference Panel	Resequenced	CRR108805	Grimpo	NA	Grimpo	Glycine max	NA	NA	NA	Elite	NA
Liu304	Nonreference Panel	Resequenced	CRR108786	H-Dt2_E5	NA	H-Dt2 E5	Glycine max	NA	NA	NA	Elite	NA
Liu304	Nonreference Panel	Resequenced	CRR108792	H3	NA	H3	Glycine max	NA	NA	NA	Elite	NA
Liu304	Nonreference Panel	Resequenced	CRR108825	H4	NA	H4	Glycine max	NA	NA	NA	Elite	NA
Liu304	Nonreference Panel	Resequenced	CRR108827	HK-13	NA	HK-13	Glycine max	NA	NA	NA	Elite	NA
Liu304	Nonreference Panel	Resequenced	CRR108740	HP202	PI 539863	HP202	Glycine max	Iowa	United States	1	Elite	NA Cultivar
Liu304	Nonreference Panel	Resequenced	CRR108849	HP25	NA	HP25	Glycine max	NA	NA	NA	Elite	NA
Liu304	Nonreference Panel	Resequenced	CRR108685	Hack	PI 548569	Hack	Glycine max	Illinois	United States	2	Elite	NA Cultivar
Liu304	Nonreference Panel	Resequenced	CRR108736	Hark	PI 548551	Hark	Glycine max	Iowa	United States	1	Elite	NA Cultivar
Liu304	Nonreference Panel	Resequenced	CRR108762	Hartwig	PI 543795	Hartwig	Glycine max	Missouri	United States	5	Elite	NA Cultivar
Liu304	Nonreference Panel	Resequenced	CRR108845	He_Er_Song_No_2	NA	He Er Song No 2	Glycine max	NA	NA	NA	Elite	NA
Liu304	Nonreference Panel	Resequenced	CRR108770	Hobbit	PI 540551	Hobbit	Glycine max	Ohio	United States	3	Elite	NA Cultivar
Liu304	Nonreference Panel	Resequenced	CRR108756	Hodgson	PI 548561	Hodgson	Glycine max	Minnesota	United States	1	Elite	NA Cultivar
Liu304	Nonreference Panel	Resequenced	CRR108824	Hodgson78	PI 548581	Hodgson 78	Glycine max	Minnesota	United States	NA	Elite	NA Cultivar
Liu304	Nonreference Panel	Resequenced	CRR108771	Hoyt	PI 540552	Hoyt	Glycine max	Ohio	United States	2	Elite	NA Cultivar
Liu304	Nonreference Panel	Resequenced	CRR108781	Hutcheson	PI 518664	Hutcheson	Glycine max	Virginia	United States	5	Elite	NA Cultivar
Liu304	Nonreference Panel	Resequenced	CRR108790	IA3023	NA	IA3023	Glycine max	Iowa	United States	NA	Elite	NA Cultivar
Liu304	Nonreference Panel	Resequenced	CRR108692	IL1	PI 542045	IL1	Glycine max	Illinois	United States	2	Elite	NA Cultivar
Liu304	Nonreference Panel	Resequenced	CRR108714	IL2	PI 542046	IL2	Glycine max	Illinois	United States	3	Elite	NA Cultivar
Liu304	Nonreference Panel	Resequenced	CRR108898	Ihb-5	NA	Ihb-5	Glycine max	NA	NA	NA	Elite	NA
Liu304	Nonreference Panel	Resequenced	CRR108866	K02-17	NA	K02-17	Glycine max	NA	NA	NA	Elite	NA
Liu304	Nonreference Panel	Resequenced	CRR108878	K02-31	NA	K02-31	Glycine max	NA	NA	NA	Elite	NA
Liu304	Nonreference Panel	Resequenced	CRR108886	K04-13	NA	K04-13	Glycine max	NA	NA	NA	Elite	NA
Liu304	Nonreference Panel	Resequenced	CRR108868	K05-1-8	NA	K05-1-8	Glycine max	NA	NA	NA	Elite	NA
Liu304	Nonreference Panel	Resequenced	CRR108903	K05-126	NA	K05-126	Glycine max	NA	NA	NA	Elite	NA
Liu304	Nonreference Panel	Resequenced	CRR108916	K05-36	NA	K05-36	Glycine max	NA	NA	NA	Elite	NA
Liu304	Nonreference Panel	Resequenced	CRR108919	K05-7	NA	K05-7	Glycine max	NA	NA	NA	Elite	NA
Liu304	Nonreference Panel	Resequenced	CRR108907	K06-28	NA	K06-28	Glycine max	NA	NA	NA	Elite	NA
Liu304	Nonreference Panel	Resequenced	CRR108887	K06-42	NA	K06-42	Glycine max	NA	NA	NA	Elite	NA
Liu304	Nonreference Panel	Resequenced	CRR108901	K06-47	NA	K06-47	Glycine max	NA	NA	NA	Elite	NA
Liu304	Nonreference Panel	Resequenced	CRR108896	K06-82	NA	K06-82	Glycine max	NA	NA	NA	Elite	NA
Liu304	Nonreference Panel	Resequenced	CRR108890	K07-116	NA	K07-116	Glycine max	NA	NA	NA	Elite	NA
Liu304	Nonreference Panel	Resequenced	CRR108908	K07-126	NA	K07-126	Glycine max	NA	NA	NA	Elite	NA
Liu304	Nonreference Panel	Resequenced	CRR108860	K07-58	NA	K07-58	Glycine max	NA	NA	NA	Elite	NA
Liu304	Nonreference Panel	Resequenced	CRR108905	K070-2	NA	K070-2	Glycine max	NA	NA	NA	Elite	NA
Liu304	Nonreference Panel	Resequenced	CRR108884	K07sp-1	NA	K07sp-1	Glycine max	NA	NA	NA	Elite	NA
Liu304	Nonreference Panel	Resequenced	CRR108893	K08-1-6	NA	K08-1-6	Glycine max	NA	NA	NA	Elite	NA
Liu304	Nonreference Panel	Resequenced	CRR108852	K08-32	NA	K08-32	Glycine max	NA	NA	NA	Elite	NA
Liu304	Nonreference Panel	Resequenced	CRR108867	K08-33	NA	K08-33	Glycine max	NA	NA	NA	Elite	NA
Liu304	Nonreference Panel	Resequenced	CRR108885	K08-35	NA	K08-35	Glycine max	NA	NA	NA	Elite	NA
Liu304	Nonreference Panel	Resequenced	CRR108879	K112-1	NA	K112-1	Glycine max	NA	NA	NA	Elite	NA
Liu304	Nonreference Panel	Resequenced	CRR108910	K115-1	NA	K115-1	Glycine max	NA	NA	NA	Elite	NA
Liu304	Nonreference Panel	Resequenced	CRR108877	K14-2	NA	K14-2	Glycine max	NA	NA	NA	Elite	NA
Liu304	Nonreference Panel	Resequenced	CRR108891	K14-4	NA	K14-4	Glycine max	NA	NA	NA	Elite	NA
Liu304	Nonreference Panel	Resequenced	CRR108900	K9103	NA	K9103	Glycine max	NA	NA	NA	Elite	NA
Liu304	Nonreference Panel	Resequenced	CRR108904	K9110-2	NA	K9110-2	Glycine max	NA	NA	NA	Elite	NA
Liu304	Nonreference Panel	Resequenced	CRR108915	K9203	NA	K9203	Glycine max	NA	NA	NA	Elite	NA
Liu304	Nonreference Panel	Resequenced	CRR108918	K9304	NA	K9304	Glycine max	NA	NA	NA	Elite	NA
Liu304	Nonreference Panel	Resequenced	CRR108914	K9452	NA	K9452	Glycine max	NA	NA	NA	Elite	NA
Liu304	Nonreference Panel	Resequenced	CRR108912	KF34-1	NA	KF34-1	Glycine max	NA	NA	NA	Elite	NA
Liu304	Nonreference Panel	Resequenced	CRR108836	KJ09-95	NA	KJ09-95	Glycine max	NA	NA	NA	Elite	NA
Liu304	Nonreference Panel	Resequenced	CRR108814	KJ10-268	NA	KJ10-268	Glycine max	NA	NA	NA	Elite	NA
Liu304	Nonreference Panel	Resequenced	CRR108752	Kato	PI 542042	Kato	Glycine max	Minnesota	United States	1	Elite	NA Cultivar
Liu304	Nonreference Panel	Resequenced	CRR108747	Kenwood	PI 537094	Kenwood	Glycine max	Iowa	United States	2	Elite	NA Cultivar
Liu304	Nonreference Panel	Resequenced	CRR108745	Kim	PI 548587	Kim	Glycine max	Iowa	United States	3	Elite	NA Cultivar
Liu304	Nonreference Panel	Resequenced	CRR108715	Kunitz	PI 542044	Kunitz	Glycine max	Illinois	United States	3	Elite	NA Cultivar
Liu304	Nonreference Panel	Resequenced	CRR108758	Lamar	PI 533604	Lamar	Glycine max	Mississippi	United States	6	Elite	NA Cultivar
Liu304	Nonreference Panel	Resequenced	CRR108760	Lee	PI 548656	Lee	Glycine max	Mississippi	United States	6	Elite	NA Cultivar
Liu304	Nonreference Panel	Resequenced	CRR108841	Lna	NA	Lna	Glycine max	NA	NA	NA	Elite	NA
Liu304	Nonreference Panel	Resequenced	CRR108882	MS_Core_Hybrid_Population	NA	MS Core Hybrid Population	Glycine max	NA	NA	NA	Elite	NA
Liu304	Nonreference Panel	Resequenced	CRR108818	Magnolid	NA	Magnolid	Glycine max	NA	NA	NA	Elite	NA
Liu304	Nonreference Panel	Resequenced	CRR108855	Mattawa	NA	Mattawa	Glycine max	NA	NA	NA	Elite	NA
Liu304	Nonreference Panel	Resequenced	CRR108863	Mattosan	NA	Mattosan	Glycine max	NA	NA	NA	Elite	NA
Liu304	Nonreference Panel	Resequenced	CRR108766	Mustang	PI 595363	Mustang	Glycine max	Missouri	United States	4	Elite	NA Cultivar
Liu304	Nonreference Panel	Resequenced	CRR108861	N66	NA	N66	Glycine max	NA	NA	NA	Elite	NA
Liu304	Nonreference Panel	Resequenced	CRR108880	N68	NA	N68	Glycine max	NA	NA	NA	Elite	NA
Liu304	Nonreference Panel	Resequenced	CRR108821	NE3001	NA	NE3001	Glycine max	NA	NA	NA	Elite	NA
Liu304	Nonreference Panel	Resequenced	CRR108906	Nf58	NA	Nf58	Glycine max	NA	NA	NA	Elite	NA
Liu304	Nonreference Panel	Resequenced	CRR108728	Nile	PI 572240	Nile	Glycine max	Illinois	United States	4	Elite	NA Cultivar
Liu304	Nonreference Panel	Resequenced	CRR108832	Nova	NA	Nova	Glycine max	NA	NA	NA	Elite	NA
Liu304	Nonreference Panel	Resequenced	CRR108872	OS2-1-4	NA	OS2-1-4	Glycine max	NA	NA	NA	Elite	NA
Liu304	Nonreference Panel	Resequenced	CRR108671	PI_509044	PI 509044	Pella 86	Glycine max	Iowa	United States	3	Elite	NA Cultivar
Liu304	Nonreference Panel	Resequenced	CRR108708	PI_533657	PI 533657	LN86-1947	Glycine max	Illinois	United States	NA	Elite	NA Cultivar
Liu304	Nonreference Panel	Resequenced	CRR108743	PI_539864	PI 539864	HP203	Glycine max	Iowa	United States	1	Elite	NA Cultivar
Liu304	Nonreference Panel	Resequenced	CRR108716	PI_540556	PI 540556	Jack	Glycine max	Illinois	United States	2	Elite	NA Cultivar
Liu304	Nonreference Panel	Resequenced	CRR108731	PI_542046	PI 542046	IL2	Glycine max	Illinois	United States	3	Elite	NA Cultivar
Liu304	Nonreference Panel	Resequenced	CRR108720	PI_548160	PI 548160	T41	Glycine max	Illinois	United States	NA	Elite	NA Cultivar
Liu304	Nonreference Panel	Resequenced	CRR108702	PI_548161	PI 548161	T43	Glycine max	Illinois	United States	NA	Elite	NA Cultivar
Liu304	Nonreference Panel	Resequenced	CRR108693	PI_548167	PI 548167	T104	Glycine max	Illinois	United States	NA	Elite	NA Cultivar
Liu304	Nonreference Panel	Resequenced	CRR108700	PI_548173	PI 548173	T136	Glycine max	Illinois	United States	NA	Elite	NA Cultivar
Liu304	Nonreference Panel	Resequenced	CRR108735	PI_548177	PI 548177	T144	Glycine max	Iowa	United States	NA	Elite	NA Cultivar
Liu304	Nonreference Panel	Resequenced	CRR108722	PI_548180	PI 548180	T152	Glycine max	Illinois	United States	NA	Elite	NA Cultivar
Liu304	Nonreference Panel	Resequenced	CRR108711	PI_548188	PI 548188	T173	Glycine max	Illinois	United States	NA	Elite	NA Cultivar
Liu304	Nonreference Panel	Resequenced	CRR108694	PI_548219	PI 548219	T236	Glycine max	Illinois	United States	NA	Elite	NA Cultivar
Liu304	Nonreference Panel	Resequenced	CRR108686	PI_548314	PI 548314	Chief	Glycine max	Illinois	United States	4	Elite	NA Cultivar
Liu304	Nonreference Panel	Resequenced	CRR108775	PI_548387	PI 548387	Miller 67	Glycine max	Ohio	United States	3	Elite	NA Cultivar
Liu304	Nonreference Panel	Resequenced	CRR108783	PI_548392	PI 548392	Norredo	Glycine max	Virginia	United States	4	Elite	NA Cultivar
Liu304	Nonreference Panel	Resequenced	CRR108733	PI_548507	PI 548507	Amsoy 71	Glycine max	Indiana	United States	2	Elite	NA Cultivar
Liu304	Nonreference Panel	Resequenced	CRR108784	PI_548509	PI 548509	Dunn	Glycine max	Wisconsin	United States	1	Elite	NA Cultivar
Liu304	Nonreference Panel	Resequenced	CRR108741	PI_548543	PI 548543	Oakland	Glycine max	Iowa	United States	3	Elite	NA Cultivar
Liu304	Nonreference Panel	Resequenced	CRR108748	PI_548551	PI 548551	Hark	Glycine max	Iowa	United States	1	Elite	NA Cultivar
Liu304	Nonreference Panel	Resequenced	CRR108778	PI_548599	PI 548599	Monroe	Glycine max	Ohio	United States	1	Elite	NA Cultivar
Liu304	Nonreference Panel	Resequenced	CRR108774	PI_548612	PI 548612	Ross	Glycine max	Ohio	United States	3	Elite	NA Cultivar
Liu304	Nonreference Panel	Resequenced	CRR108749	PI_548619	PI 548619	Sparks	Glycine max	Kansas	United States	4	Elite	NA Cultivar
Liu304	Nonreference Panel	Resequenced	CRR108712	PI_548632	PI 548632	Woodworth	Glycine max	Illinois	United States	3	Elite	NA Cultivar
Liu304	Nonreference Panel	Resequenced	CRR108742	PI_548690	PI 548690	S 1492	Glycine max	Iowa	United States	2	Elite	NA Cultivar
Liu304	Nonreference Panel	Resequenced	CRR108769	PI_552538	PI 552538	Dunbar	Glycine max	Nebraska	United States	3	Elite	NA Cultivar
Liu304	Nonreference Panel	Resequenced	CRR108679	PI_553052	PI 553052	Narow	Glycine max	Arkansas	United States	5	Elite	NA Cultivar
Liu304	Nonreference Panel	Resequenced	CRR108633	PI_561405	PI 561405	L2-3	Glycine max	Indiana	United States	NA	Elite	NA Cultivar
Liu304	Nonreference Panel	Resequenced	CRR108780	PI_564849	PI 564849	NATHAN	Glycine max	Tennessee	United States	5	Elite	NA Cultivar
Liu304	Nonreference Panel	Resequenced	CRR108751	PI_578058	PI 578058	BARC-12	Glycine max	Maryland	United States	NA	Elite	NA Cultivar
Liu304	Nonreference Panel	Resequenced	CRR108754	PI_583365	PI 583365	Hendricks	Glycine max	Minnesota	United States	0	Elite	NA Cultivar
Liu304	Nonreference Panel	Resequenced	CRR108767	PI_583837	PI 583837	Saturn	Glycine max	Nebraska	United States	3	Elite	NA Cultivar
Liu304	Nonreference Panel	Resequenced	CRR108723	PI_591541-1	PI 591541-1	NA	Glycine max	Illinois	United States	NA	Elite	NA Cultivar
Liu304	Nonreference Panel	Resequenced	CRR108616	PI_591547-1	PI 591547-1	NA	Glycine max	NA	United States	NA	Elite	NA Cultivar
Liu304	Nonreference Panel	Resequenced	CRR108704	PI_591547-2	PI 591547-2	NA	Glycine max	Illinois	United States	NA	Elite	NA Cultivar
Liu304	Nonreference Panel	Resequenced	CRR108710	PI_597382	PI 597382	Omaha	Glycine max	Illinois	United States	4	Elite	NA Cultivar
Liu304	Nonreference Panel	Resequenced	CRR108744	PI_597656	PI 597656	A93-216	Glycine max	Iowa	United States	NA	Elite	NA Cultivar
Liu304	Nonreference Panel	Resequenced	CRR108709	PI_634761	PI 634761	T370	Glycine max	Illinois	United States	NA	Elite	NA Cultivar
Liu304	Nonreference Panel	Resequenced	CRR108844	Parangonia	NA	Parangonia	Glycine max	NA	NA	NA	Elite	NA
Liu304	Nonreference Panel	Resequenced	CRR108853	Payette	NA	Payette	Glycine max	NA	NA	NA	Elite	NA
Liu304	Nonreference Panel	Resequenced	CRR108776	Pixie	PI 543856	Pixie	Glycine max	Ohio	United States	4	Elite	NA Cultivar
Liu304	Nonreference Panel	Resequenced	CRR108802	Prang	NA	Prang	Glycine max	NA	NA	NA	Elite	NA
Liu304	Nonreference Panel	Resequenced	CRR108757	Proto	PI 542769	Proto	Glycine max	Minnesota	United States	0	Elite	NA Cultivar
Liu304	Nonreference Panel	Resequenced	CRR108917	SP0601-0-11	NA	SP0601-0-11	Glycine max	NA	NA	NA	Elite	NA
Liu304	Nonreference Panel	Resequenced	CRR108746	SS201	PI 539860	SS201	Glycine max	Iowa	United States	2	Elite	NA Cultivar
Liu304	Nonreference Panel	Resequenced	CRR108739	SS202	PI 539861	SS202	Glycine max	Iowa	United States	2	Elite	NA Cultivar
Liu304	Nonreference Panel	Resequenced	CRR108772	Sprite_No_87	NA	Sprite No 87	Glycine max	Ohio	United States	NA	Elite	NA Cultivar
Liu304	Nonreference Panel	Resequenced	CRR108850	Su165	NA	Su165	Glycine max	NA	NA	NA	Elite	NA
Liu304	Nonreference Panel	Resequenced	CRR108734	T295_H	NA	T295 H	Glycine max	Iowa	United States	NA	Elite	NA Cultivar
Liu304	Nonreference Panel	Resequenced	CRR108737	Vinton	PI 548618	Vinton	Glycine max	Iowa	United States	1	Elite	NA Cultivar
Liu304	Nonreference Panel	Resequenced	CRR108703	WL82	NA	WL82	Glycine max	Illinois	United States	NA	Elite	NA Cultivar
Liu304	Nonreference Panel	Resequenced	CRR108738	Weber	PI 548524	Weber	Glycine max	Iowa	United States	1	Elite	NA Cultivar
Liu304	Nonreference Panel	Resequenced	CRR108753	Wilkin	PI 548501	Wilkin	Glycine max	Minnesota	United States	0	Elite	NA Cultivar
Liu304	Nonreference Panel	Resequenced	CRR108808	ZK164	NA	ZK164	Glycine max	NA	NA	NA	Elite	NA
Liu304	Nonreference Panel	Resequenced	CRR108795	ZK166	NA	ZK166	Glycine max	NA	NA	NA	Elite	NA
Liu304	Nonreference Panel	Resequenced	CRR108846	ZK191	NA	ZK191	Glycine max	NA	NA	NA	Elite	NA
Liu304	Nonreference Panel	Resequenced	CRR108843	unknown-1	NA	unknown-1	Glycine max	NA	NA	NA	Elite	NA
Liu304	Nonreference Panel	Resequenced	CRR108894	unknown-2	NA	unknown-2	Glycine max	NA	NA	NA	Elite	NA
KB100	Nonreference Panel	Skim Resequenced	NA	534545	NA	534545	Glycine max	NA	NA	NA	Elite	NA
KB100	Nonreference Panel	Skim Resequenced	NA	934D201	NA	934D201	Glycine max	NA	NA	NA	Elite	NA
KB100	Nonreference Panel	Skim Resequenced	NA	A397	NA	A397	Glycine max	NA	NA	NA	Elite	NA
KB100	Nonreference Panel	Skim Resequenced	NA	Candor	NA	Candor	Glycine max	NA	NA	NA	Elite	NA
KB100	Nonreference Panel	Skim Resequenced	NA	Chief	PI 548314	Chief	Glycine max	Illinois	United States	4	Elite	NA Cultivar
KB100	Nonreference Panel	Skim Resequenced	NA	Clark	NA	Clark	Glycine max	Illinois	United States	NA	Elite	NA Cultivar
KB100	Nonreference Panel	Skim Resequenced	NA	D88-5320	NA	D88-5320	Glycine max	Mississippi	United States	NA	Elite	NA Cultivar
KB100	Nonreference Panel	Skim Resequenced	NA	E07158T	NA	E07158T	Glycine max	Michigan	United States	NA	Elite	NA Cultivar
KB100	Nonreference Panel	Skim Resequenced	NA	E11128T	NA	E11128T	Glycine max	Michigan	United States	NA	Elite	NA Cultivar
KB100	Nonreference Panel	Skim Resequenced	NA	E12076T	NA	E12076T	Glycine max	Michigan	United States	NA	Elite	NA Cultivar
KB100	Nonreference Panel	Skim Resequenced	NA	E14077	NA	E14077	Glycine max	Michigan	United States	NA	Elite	NA Cultivar
KB100	Nonreference Panel	Skim Resequenced	NA	E15079T	NA	E15079T	Glycine max	Michigan	United States	NA	Elite	NA Cultivar
KB100	Nonreference Panel	Skim Resequenced	NA	E15165T	NA	E15165T	Glycine max	Michigan	United States	NA	Elite	NA Cultivar
KB100	Nonreference Panel	Skim Resequenced	NA	E15339	NA	E15339	Glycine max	Michigan	United States	NA	Elite	NA Cultivar
KB100	Nonreference Panel	Skim Resequenced	NA	E15351	NA	E15351	Glycine max	Michigan	United States	NA	Elite	NA Cultivar
KB100	Nonreference Panel	Skim Resequenced	NA	E16030	NA	E16030	Glycine max	Michigan	United States	NA	Elite	NA Cultivar
KB100	Nonreference Panel	Skim Resequenced	NA	E16380	NA	E16380	Glycine max	Michigan	United States	NA	Elite	NA Cultivar
KB100	Nonreference Panel	Skim Resequenced	NA	E17040	NA	E17040	Glycine max	Michigan	United States	NA	Elite	NA Cultivar
KB100	Nonreference Panel	Skim Resequenced	NA	E17069	NA	E17069	Glycine max	Michigan	United States	NA	Elite	NA Cultivar
KB100	Nonreference Panel	Skim Resequenced	NA	Hadaka_daizu_A	NA	Hadaka daizu A	Glycine max	NA	Japan	NA	Elite	Other
KB100	Nonreference Panel	Skim Resequenced	NA	Hadaka_daizu_B	NA	Hadaka daizu B	Glycine max	NA	Japan	NA	Elite	Other
KB100	Nonreference Panel	Skim Resequenced	NA	Higan	NA	Higan	Glycine max	Tokyo	Japan	NA	Elite	Other
KB100	Nonreference Panel	Skim Resequenced	NA	KB13-5F3_14-224	NA	KB13-5F3 14-224	Glycine max	Missouri	United States	NA	Elite	NA Cultivar
KB100	Nonreference Panel	Skim Resequenced	NA	KBS348	NA	KBS348	Glycine max	NA	NA	NA	Elite	NA
KB100	Nonreference Panel	Skim Resequenced	NA	LD02-4485	NA	LD02-4485	Glycine max	Illinois	United States	NA	Elite	NA Cultivar
KB100	Nonreference Panel	Skim Resequenced	NA	LD07-3395bf	NA	LD07-3395bf	Glycine max	Illinois	United States	NA	Elite	NA Cultivar
KB100	Nonreference Panel	Skim Resequenced	NA	LD11-2170	NA	LD11-2170	Glycine max	Illinois	United States	NA	Elite	NA Cultivar
KB100	Nonreference Panel	Skim Resequenced	NA	LD15-1477	NA	LD15-1477	Glycine max	Illinois	United States	NA	Elite	NA Cultivar
KB100	Nonreference Panel	Skim Resequenced	NA	LD15-1628	NA	LD15-1628	Glycine max	Illinois	United States	NA	Elite	NA Cultivar
KB100	Nonreference Panel	Skim Resequenced	NA	LD15-5599	NA	LD15-5599	Glycine max	Illinois	United States	NA	Elite	NA Cultivar
KB100	Nonreference Panel	Skim Resequenced	NA	LD15-5776793	NA	LD15-5776793	Glycine max	Illinois	United States	NA	Elite	NA Cultivar
KB100	Nonreference Panel	Skim Resequenced	NA	LD15-6268	NA	LD15-6268	Glycine max	Illinois	United States	NA	Elite	NA Cultivar
KB100	Nonreference Panel	Skim Resequenced	NA	LD15-6762	NA	LD15-6762	Glycine max	Illinois	United States	NA	Elite	NA Cultivar
KB100	Nonreference Panel	Skim Resequenced	NA	LD15-8459	NA	LD15-8459	Glycine max	Illinois	United States	NA	Elite	NA Cultivar
KB100	Nonreference Panel	Skim Resequenced	NA	LD16-10289	NA	LD16-10289	Glycine max	Illinois	United States	NA	Elite	NA Cultivar
KB100	Nonreference Panel	Skim Resequenced	NA	LD16-5724a	NA	LD16-5724a	Glycine max	Illinois	United States	NA	Elite	NA Cultivar
KB100	Nonreference Panel	Skim Resequenced	NA	LD16-6280	NA	LD16-6280	Glycine max	Illinois	United States	NA	Elite	NA Cultivar
KB100	Nonreference Panel	Skim Resequenced	NA	M06R-614008	NA	M06R-614008	Glycine max	Minnesota	United States	NA	Elite	NA Cultivar
KB100	Nonreference Panel	Skim Resequenced	NA	M08-362045L	NA	M08-362045L	Glycine max	Minnesota	United States	NA	Elite	NA Cultivar
KB100	Nonreference Panel	Skim Resequenced	NA	M08-365100	NA	M08-365100	Glycine max	Minnesota	United States	NA	Elite	NA Cultivar
KB100	Nonreference Panel	Skim Resequenced	NA	M10-207102	NA	M10-207102	Glycine max	Minnesota	United States	NA	Elite	NA Cultivar
KB100	Nonreference Panel	Skim Resequenced	NA	M11-245026	NA	M11-245026	Glycine max	Minnesota	United States	NA	Elite	NA Cultivar
KB100	Nonreference Panel	Skim Resequenced	NA	M11-314101	NA	M11-314101	Glycine max	Minnesota	United States	NA	Elite	NA Cultivar
KB100	Nonreference Panel	Skim Resequenced	NA	M9-285149	NA	M9-285149	Glycine max	Minnesota	United States	NA	Elite	NA Cultivar
KB100	Nonreference Panel	Skim Resequenced	NA	MN_0095	NA	MN 0095	Glycine max	Minnesota	United States	NA	Elite	NA Cultivar
KB100	Nonreference Panel	Skim Resequenced	NA	MN_1410	NA	MN 1410	Glycine max	Minnesota	United States	NA	Elite	NA Cultivar
KB100	Nonreference Panel	Skim Resequenced	NA	MN_1613CN	NA	MN 1613CN	Glycine max	Minnesota	United States	NA	Elite	NA Cultivar
KB100	Nonreference Panel	Skim Resequenced	NA	MN_1701CN	NA	MN 1701CN	Glycine max	Minnesota	United States	NA	Elite	NA Cultivar
KB100	Nonreference Panel	Skim Resequenced	NA	MN_1806CN	NA	MN 1806CN	Glycine max	Minnesota	United States	NA	Elite	NA Cultivar
KB100	Nonreference Panel	Skim Resequenced	NA	SA12-1455	NA	SA12-1455	Glycine max	Missouri	United States	NA	Elite	NA Cultivar
KB100	Nonreference Panel	Skim Resequenced	NA	SA13-1385	NA	SA13-1385	Glycine max	Missouri	United States	NA	Elite	NA Cultivar
KB100	Nonreference Panel	Skim Resequenced	NA	SA14-9653	NA	SA14-9653	Glycine max	Missouri	United States	NA	Elite	NA Cultivar
KB100	Nonreference Panel	Skim Resequenced	NA	SA16-11227	NA	SA16-11227	Glycine max	Missouri	United States	NA	Elite	NA Cultivar
KB100	Nonreference Panel	Skim Resequenced	NA	SA16-11831	NA	SA16-11831	Glycine max	Missouri	United States	NA	Elite	NA Cultivar
KB100	Nonreference Panel	Skim Resequenced	NA	SA16-12014	NA	SA16-12014	Glycine max	Missouri	United States	NA	Elite	NA Cultivar
KB100	Nonreference Panel	Skim Resequenced	NA	SA17-15682	NA	SA17-15682	Glycine max	Missouri	United States	NA	Elite	NA Cultivar
KB100	Nonreference Panel	Skim Resequenced	NA	SA17-17782	NA	SA17-17782	Glycine max	Missouri	United States	NA	Elite	NA Cultivar
KB100	Nonreference Panel	Skim Resequenced	NA	SA17-19056	NA	SA17-19056	Glycine max	Missouri	United States	NA	Elite	NA Cultivar
KB100	Nonreference Panel	Skim Resequenced	NA	SA17-19304	NA	SA17-19304	Glycine max	Missouri	United States	NA	Elite	NA Cultivar
KB100	Nonreference Panel	Skim Resequenced	NA	SA17-19715	NA	SA17-19715	Glycine max	Missouri	United States	NA	Elite	NA Cultivar
KB100	Nonreference Panel	Skim Resequenced	NA	SA17-20063	NA	SA17-20063	Glycine max	Missouri	United States	NA	Elite	NA Cultivar
KB100	Nonreference Panel	Skim Resequenced	NA	SA17-30465	NA	SA17-30465	Glycine max	Missouri	United States	NA	Elite	NA Cultivar
KB100	Nonreference Panel	Skim Resequenced	NA	T145	NA	T145	Glycine max	Illinois	United States	NA	Elite	NA Cultivar
KB100	Nonreference Panel	Skim Resequenced	NA	Tamana	NA	Tamana	Glycine max	NA	Japan	NA	Elite	Other
KB100	Nonreference Panel	Skim Resequenced	NA	Tszao-shen-ce	NA	Tszao-shen-ce	Glycine max	NA	China	NA	Elite	Other
Nebraska114	Nonreference Panel	Skim Resequenced	SRR8379491	G100501	NA	G100501	Glycine max	Nebraska	United States	NA	Elite	NA Cultivar
Nebraska114	Nonreference Panel	Skim Resequenced	SRR8379492	G100502	NA	G100502	Glycine max	Nebraska	United States	NA	Elite	NA Cultivar
Nebraska114	Nonreference Panel	Skim Resequenced	SRR8379493	G100503	NA	G100503	Glycine max	Nebraska	United States	NA	Elite	NA Cultivar
Nebraska114	Nonreference Panel	Skim Resequenced	SRR8379494	G100504	NA	G100504	Glycine max	Nebraska	United States	NA	Elite	NA Cultivar
Nebraska114	Nonreference Panel	Skim Resequenced	SRR8379487	G100505	NA	G100505	Glycine max	Nebraska	United States	NA	Elite	NA Cultivar
Nebraska114	Nonreference Panel	Skim Resequenced	SRR8379488	G100506	NA	G100506	Glycine max	Nebraska	United States	NA	Elite	NA Cultivar
Nebraska114	Nonreference Panel	Skim Resequenced	SRR8379489	G100507	NA	G100507	Glycine max	Nebraska	United States	NA	Elite	NA Cultivar
Nebraska114	Nonreference Panel	Skim Resequenced	SRR8379490	G100508	NA	G100508	Glycine max	Nebraska	United States	NA	Elite	NA Cultivar
Nebraska114	Nonreference Panel	Skim Resequenced	SRR8379495	G100509	NA	G100509	Glycine max	Nebraska	United States	NA	Elite	NA Cultivar
Nebraska114	Nonreference Panel	Skim Resequenced	SRR8379496	G100510	NA	G100510	Glycine max	Nebraska	United States	NA	Elite	NA Cultivar
Nebraska114	Nonreference Panel	Skim Resequenced	SRR8379537	G100511	NA	G100511	Glycine max	Nebraska	United States	NA	Elite	NA Cultivar
Nebraska114	Nonreference Panel	Skim Resequenced	SRR8379538	G100512	NA	G100512	Glycine max	Nebraska	United States	NA	Elite	NA Cultivar
Nebraska114	Nonreference Panel	Skim Resequenced	SRR8379539	G100513	NA	G100513	Glycine max	Nebraska	United States	NA	Elite	NA Cultivar
Nebraska114	Nonreference Panel	Skim Resequenced	SRR8379540	G100514	NA	G100514	Glycine max	Nebraska	United States	NA	Elite	NA Cultivar
Nebraska114	Nonreference Panel	Skim Resequenced	SRR8379541	G100515	NA	G100515	Glycine max	Nebraska	United States	NA	Elite	NA Cultivar
Nebraska114	Nonreference Panel	Skim Resequenced	SRR8379542	G100516	NA	G100516	Glycine max	Nebraska	United States	NA	Elite	NA Cultivar
Nebraska114	Nonreference Panel	Skim Resequenced	SRR8379543	G100517	NA	G100517	Glycine max	Nebraska	United States	NA	Elite	NA Cultivar
Nebraska114	Nonreference Panel	Skim Resequenced	SRR8379544	G100518	NA	G100518	Glycine max	Nebraska	United States	NA	Elite	NA Cultivar
Nebraska114	Nonreference Panel	Skim Resequenced	SRR8379545	G100519	NA	G100519	Glycine max	Nebraska	United States	NA	Elite	NA Cultivar
Nebraska114	Nonreference Panel	Skim Resequenced	SRR8379546	G100520	NA	G100520	Glycine max	Nebraska	United States	NA	Elite	NA Cultivar
Nebraska114	Nonreference Panel	Skim Resequenced	SRR8379450	G100521	NA	G100521	Glycine max	Nebraska	United States	NA	Elite	NA Cultivar
Nebraska114	Nonreference Panel	Skim Resequenced	SRR8379449	G100522	NA	G100522	Glycine max	Nebraska	United States	NA	Elite	NA Cultivar
Nebraska114	Nonreference Panel	Skim Resequenced	SRR8379452	G100523	NA	G100523	Glycine max	Nebraska	United States	NA	Elite	NA Cultivar
Nebraska114	Nonreference Panel	Skim Resequenced	SRR8379451	G100524	NA	G100524	Glycine max	Nebraska	United States	NA	Elite	NA Cultivar
Nebraska114	Nonreference Panel	Skim Resequenced	SRR8379560	G100525	NA	G100525	Glycine max	Nebraska	United States	NA	Elite	NA Cultivar
Nebraska114	Nonreference Panel	Skim Resequenced	SRR8379559	G100526	NA	G100526	Glycine max	Nebraska	United States	NA	Elite	NA Cultivar
Nebraska114	Nonreference Panel	Skim Resequenced	SRR8379448	G100527	NA	G100527	Glycine max	Nebraska	United States	NA	Elite	NA Cultivar
Nebraska114	Nonreference Panel	Skim Resequenced	SRR8379447	G100528	NA	G100528	Glycine max	Nebraska	United States	NA	Elite	NA Cultivar
Nebraska114	Nonreference Panel	Skim Resequenced	SRR8379558	G100529	NA	G100529	Glycine max	Nebraska	United States	NA	Elite	NA Cultivar
Nebraska114	Nonreference Panel	Skim Resequenced	SRR8379557	G100530	NA	G100530	Glycine max	Nebraska	United States	NA	Elite	NA Cultivar
Nebraska114	Nonreference Panel	Skim Resequenced	SRR8379465	G100531	NA	G100531	Glycine max	Nebraska	United States	NA	Elite	NA Cultivar
Nebraska114	Nonreference Panel	Skim Resequenced	SRR8379466	G100532	NA	G100532	Glycine max	Nebraska	United States	NA	Elite	NA Cultivar
Nebraska114	Nonreference Panel	Skim Resequenced	SRR8379463	G100533	NA	G100533	Glycine max	Nebraska	United States	NA	Elite	NA Cultivar
Nebraska114	Nonreference Panel	Skim Resequenced	SRR8379464	G100534	NA	G100534	Glycine max	Nebraska	United States	NA	Elite	NA Cultivar
Nebraska114	Nonreference Panel	Skim Resequenced	SRR8379461	G100535	NA	G100535	Glycine max	Nebraska	United States	NA	Elite	NA Cultivar
Nebraska114	Nonreference Panel	Skim Resequenced	SRR8379462	G100536	NA	G100536	Glycine max	Nebraska	United States	NA	Elite	NA Cultivar
Nebraska114	Nonreference Panel	Skim Resequenced	SRR8379459	G100537	NA	G100537	Glycine max	Nebraska	United States	NA	Elite	NA Cultivar
Nebraska114	Nonreference Panel	Skim Resequenced	SRR8379460	G100538	NA	G100538	Glycine max	Nebraska	United States	NA	Elite	NA Cultivar
Nebraska114	Nonreference Panel	Skim Resequenced	SRR8379457	G100539	NA	G100539	Glycine max	Nebraska	United States	NA	Elite	NA Cultivar
Nebraska114	Nonreference Panel	Skim Resequenced	SRR8379458	G100540	NA	G100540	Glycine max	Nebraska	United States	NA	Elite	NA Cultivar
Nebraska114	Nonreference Panel	Skim Resequenced	SRR8379482	G100541	NA	G100541	Glycine max	Nebraska	United States	NA	Elite	NA Cultivar
Nebraska114	Nonreference Panel	Skim Resequenced	SRR8379481	G100542	NA	G100542	Glycine max	Nebraska	United States	NA	Elite	NA Cultivar
Nebraska114	Nonreference Panel	Skim Resequenced	SRR8379480	G100543	NA	G100543	Glycine max	Nebraska	United States	NA	Elite	NA Cultivar
Nebraska114	Nonreference Panel	Skim Resequenced	SRR8379479	G100544	NA	G100544	Glycine max	Nebraska	United States	NA	Elite	NA Cultivar
Nebraska114	Nonreference Panel	Skim Resequenced	SRR8379486	G100545	NA	G100545	Glycine max	Nebraska	United States	NA	Elite	NA Cultivar
Nebraska114	Nonreference Panel	Skim Resequenced	SRR8379485	G100546	NA	G100546	Glycine max	Nebraska	United States	NA	Elite	NA Cultivar
Nebraska114	Nonreference Panel	Skim Resequenced	SRR8379484	G100547	NA	G100547	Glycine max	Nebraska	United States	NA	Elite	NA Cultivar
Nebraska114	Nonreference Panel	Skim Resequenced	SRR8379483	G100548	NA	G100548	Glycine max	Nebraska	United States	NA	Elite	NA Cultivar
Nebraska114	Nonreference Panel	Skim Resequenced	SRR8379478	G100549	NA	G100549	Glycine max	Nebraska	United States	NA	Elite	NA Cultivar
Nebraska114	Nonreference Panel	Skim Resequenced	SRR8379477	G100550	NA	G100550	Glycine max	Nebraska	United States	NA	Elite	NA Cultivar
Nebraska114	Nonreference Panel	Skim Resequenced	SRR8379501	G100551	NA	G100551	Glycine max	Nebraska	United States	NA	Elite	NA Cultivar
Nebraska114	Nonreference Panel	Skim Resequenced	SRR8379502	G100552	NA	G100552	Glycine max	Nebraska	United States	NA	Elite	NA Cultivar
Nebraska114	Nonreference Panel	Skim Resequenced	SRR8379503	G100553	NA	G100553	Glycine max	Nebraska	United States	NA	Elite	NA Cultivar
Nebraska114	Nonreference Panel	Skim Resequenced	SRR8379504	G100554	NA	G100554	Glycine max	Nebraska	United States	NA	Elite	NA Cultivar
Nebraska114	Nonreference Panel	Skim Resequenced	SRR8379497	G100555	NA	G100555	Glycine max	Nebraska	United States	NA	Elite	NA Cultivar
Nebraska114	Nonreference Panel	Skim Resequenced	SRR8379498	G100556	NA	G100556	Glycine max	Nebraska	United States	NA	Elite	NA Cultivar
Nebraska114	Nonreference Panel	Skim Resequenced	SRR8379499	G100557	NA	G100557	Glycine max	Nebraska	United States	NA	Elite	NA Cultivar
Nebraska114	Nonreference Panel	Skim Resequenced	SRR8379500	G100558	NA	G100558	Glycine max	Nebraska	United States	NA	Elite	NA Cultivar
Nebraska114	Nonreference Panel	Skim Resequenced	SRR8379505	G100559	NA	G100559	Glycine max	Nebraska	United States	NA	Elite	NA Cultivar
Nebraska114	Nonreference Panel	Skim Resequenced	SRR8379506	G100560	NA	G100560	Glycine max	Nebraska	United States	NA	Elite	NA Cultivar
Nebraska114	Nonreference Panel	Skim Resequenced	SRR8379508	G100561	NA	G100561	Glycine max	Nebraska	United States	NA	Elite	NA Cultivar
Nebraska114	Nonreference Panel	Skim Resequenced	SRR8379507	G100562	NA	G100562	Glycine max	Nebraska	United States	NA	Elite	NA Cultivar
Nebraska114	Nonreference Panel	Skim Resequenced	SRR8379510	G100563	NA	G100563	Glycine max	Nebraska	United States	NA	Elite	NA Cultivar
Nebraska114	Nonreference Panel	Skim Resequenced	SRR8379509	G100564	NA	G100564	Glycine max	Nebraska	United States	NA	Elite	NA Cultivar
Nebraska114	Nonreference Panel	Skim Resequenced	SRR8379512	G100565	NA	G100565	Glycine max	Nebraska	United States	NA	Elite	NA Cultivar
Nebraska114	Nonreference Panel	Skim Resequenced	SRR8379511	G100566	NA	G100566	Glycine max	Nebraska	United States	NA	Elite	NA Cultivar
Nebraska114	Nonreference Panel	Skim Resequenced	SRR8379514	G100567	NA	G100567	Glycine max	Nebraska	United States	NA	Elite	NA Cultivar
Nebraska114	Nonreference Panel	Skim Resequenced	SRR8379513	G100568	NA	G100568	Glycine max	Nebraska	United States	NA	Elite	NA Cultivar
Nebraska114	Nonreference Panel	Skim Resequenced	SRR8379516	G100569	NA	G100569	Glycine max	Nebraska	United States	NA	Elite	NA Cultivar
Nebraska114	Nonreference Panel	Skim Resequenced	SRR8379515	G100570	NA	G100570	Glycine max	Nebraska	United States	NA	Elite	NA Cultivar
Nebraska114	Nonreference Panel	Skim Resequenced	SRR8379519	G100571	NA	G100571	Glycine max	Nebraska	United States	NA	Elite	NA Cultivar
Nebraska114	Nonreference Panel	Skim Resequenced	SRR8379520	G100572	NA	G100572	Glycine max	Nebraska	United States	NA	Elite	NA Cultivar
Nebraska114	Nonreference Panel	Skim Resequenced	SRR8379517	G100573	NA	G100573	Glycine max	Nebraska	United States	NA	Elite	NA Cultivar
Nebraska114	Nonreference Panel	Skim Resequenced	SRR8379518	G100574	NA	G100574	Glycine max	Nebraska	United States	NA	Elite	NA Cultivar
Nebraska114	Nonreference Panel	Skim Resequenced	SRR8379523	G100575	NA	G100575	Glycine max	Nebraska	United States	NA	Elite	NA Cultivar
Nebraska114	Nonreference Panel	Skim Resequenced	SRR8379524	G100576	NA	G100576	Glycine max	Nebraska	United States	NA	Elite	NA Cultivar
Nebraska114	Nonreference Panel	Skim Resequenced	SRR8379521	G100577	NA	G100577	Glycine max	Nebraska	United States	NA	Elite	NA Cultivar
Nebraska114	Nonreference Panel	Skim Resequenced	SRR8379522	G100578	NA	G100578	Glycine max	Nebraska	United States	NA	Elite	NA Cultivar
Nebraska114	Nonreference Panel	Skim Resequenced	SRR8379525	G100579	NA	G100579	Glycine max	Nebraska	United States	NA	Elite	NA Cultivar
Nebraska114	Nonreference Panel	Skim Resequenced	SRR8379526	G100580	NA	G100580	Glycine max	Nebraska	United States	NA	Elite	NA Cultivar
Nebraska114	Nonreference Panel	Skim Resequenced	SRR8379536	G100581	NA	G100581	Glycine max	Nebraska	United States	NA	Elite	NA Cultivar
Nebraska114	Nonreference Panel	Skim Resequenced	SRR8379535	G100582	NA	G100582	Glycine max	Nebraska	United States	NA	Elite	NA Cultivar
Nebraska114	Nonreference Panel	Skim Resequenced	SRR8379534	G100583	NA	G100583	Glycine max	Nebraska	United States	NA	Elite	NA Cultivar
Nebraska114	Nonreference Panel	Skim Resequenced	SRR8379533	G100584	NA	G100584	Glycine max	Nebraska	United States	NA	Elite	NA Cultivar
Nebraska114	Nonreference Panel	Skim Resequenced	SRR8379532	G100585	NA	G100585	Glycine max	Nebraska	United States	NA	Elite	NA Cultivar
Nebraska114	Nonreference Panel	Skim Resequenced	SRR8379531	G100586	NA	G100586	Glycine max	Nebraska	United States	NA	Elite	NA Cultivar
Nebraska114	Nonreference Panel	Skim Resequenced	SRR8379530	G100587	NA	G100587	Glycine max	Nebraska	United States	NA	Elite	NA Cultivar
Nebraska114	Nonreference Panel	Skim Resequenced	SRR8379529	G100588	NA	G100588	Glycine max	Nebraska	United States	NA	Elite	NA Cultivar
Nebraska114	Nonreference Panel	Skim Resequenced	SRR8379528	G100589	NA	G100589	Glycine max	Nebraska	United States	NA	Elite	NA Cultivar
Nebraska114	Nonreference Panel	Skim Resequenced	SRR8379527	G100590	NA	G100590	Glycine max	Nebraska	United States	NA	Elite	NA Cultivar
Nebraska114	Nonreference Panel	Skim Resequenced	SRR8379549	G100591	NA	G100591	Glycine max	Nebraska	United States	NA	Elite	NA Cultivar
Nebraska114	Nonreference Panel	Skim Resequenced	SRR8379550	G100592	NA	G100592	Glycine max	Nebraska	United States	NA	Elite	NA Cultivar
Nebraska114	Nonreference Panel	Skim Resequenced	SRR8379551	G100593	NA	G100593	Glycine max	Nebraska	United States	NA	Elite	NA Cultivar
Nebraska114	Nonreference Panel	Skim Resequenced	SRR8379552	G100594	NA	G100594	Glycine max	Nebraska	United States	NA	Elite	NA Cultivar
Nebraska114	Nonreference Panel	Skim Resequenced	SRR8379553	G100595	NA	G100595	Glycine max	Nebraska	United States	NA	Elite	NA Cultivar
Nebraska114	Nonreference Panel	Skim Resequenced	SRR8379554	G100596	NA	G100596	Glycine max	Nebraska	United States	NA	Elite	NA Cultivar
Nebraska114	Nonreference Panel	Skim Resequenced	SRR8379555	G100597	NA	G100597	Glycine max	Nebraska	United States	NA	Elite	NA Cultivar
Nebraska114	Nonreference Panel	Skim Resequenced	SRR8379556	G100598	NA	G100598	Glycine max	Nebraska	United States	NA	Elite	NA Cultivar
Nebraska114	Nonreference Panel	Skim Resequenced	SRR8379547	G100599	NA	G100599	Glycine max	Nebraska	United States	NA	Elite	NA Cultivar
Nebraska114	Nonreference Panel	Skim Resequenced	SRR8379548	G100600	NA	G100600	Glycine max	Nebraska	United States	NA	Elite	NA Cultivar
Nebraska114	Nonreference Panel	Skim Resequenced	SRR8379474	G100601	NA	G100601	Glycine max	Nebraska	United States	NA	Elite	NA Cultivar
Nebraska114	Nonreference Panel	Skim Resequenced	SRR8379473	G100602	NA	G100602	Glycine max	Nebraska	United States	NA	Elite	NA Cultivar
Nebraska114	Nonreference Panel	Skim Resequenced	SRR8379472	G100603	NA	G100603	Glycine max	Nebraska	United States	NA	Elite	NA Cultivar
Nebraska114	Nonreference Panel	Skim Resequenced	SRR8379471	G100604	NA	G100604	Glycine max	Nebraska	United States	NA	Elite	NA Cultivar
Nebraska114	Nonreference Panel	Skim Resequenced	SRR8379470	G100605	NA	G100605	Glycine max	Nebraska	United States	NA	Elite	NA Cultivar
Nebraska114	Nonreference Panel	Skim Resequenced	SRR8379469	G100606	NA	G100606	Glycine max	Nebraska	United States	NA	Elite	NA Cultivar
Nebraska114	Nonreference Panel	Skim Resequenced	SRR8379468	G100607	NA	G100607	Glycine max	Nebraska	United States	NA	Elite	NA Cultivar
Nebraska114	Nonreference Panel	Skim Resequenced	SRR8379467	G100608	NA	G100608	Glycine max	Nebraska	United States	NA	Elite	NA Cultivar
Nebraska114	Nonreference Panel	Skim Resequenced	SRR8379476	G100609	NA	G100609	Glycine max	Nebraska	United States	NA	Elite	NA Cultivar
Nebraska114	Nonreference Panel	Skim Resequenced	SRR8379475	G100610	NA	G100610	Glycine max	Nebraska	United States	NA	Elite	NA Cultivar
Nebraska114	Nonreference Panel	Skim Resequenced	SRR8379453	G100611	NA	G100611	Glycine max	Nebraska	United States	NA	Elite	NA Cultivar
Nebraska114	Nonreference Panel	Skim Resequenced	SRR8379454	G100612	NA	G100612	Glycine max	Nebraska	United States	NA	Elite	NA Cultivar
Nebraska114	Nonreference Panel	Skim Resequenced	SRR8379455	G100613	NA	G100613	Glycine max	Nebraska	United States	NA	Elite	NA Cultivar
Nebraska114	Nonreference Panel	Skim Resequenced	SRR8379456	G100614	NA	G100614	Glycine max	Nebraska	United States	NA	Elite	NA Cultivar

## Sheet: Supplementary Table 2
Supplementary Table 2. Amino acid groups used to define nonconservative missense substitutions
FUNCTIONAL_GROUP*	SINGLE_LETTER_AA_CODE
1	R
1	H
1	K
2	D
2	E
3	S
3	T
3	N
3	Q
4	C
5	G
6	P
7	M
8	W
9	A
9	V
9	I
9	L
9	F
9	Y
*Amino acids belonging to different FUNCTIONAL_GROUP numbers were considered nonconservative missense substitutions

## Sheet: Supplementary Table 3
Supplementary Table 3. List of ELs for which maturity scores were obtained and used to scale latitude values
DATASET	PANEL_NAME	MATURITY	STATE	NORTH_LAT*	SOUTH_LAT†	SCALED_LAT‡
Diers_IL	LD15-6268	2.5	Illinois	42.4964	37.2319	42.4964
Diers_IL	LD02-4485	2.6	Illinois	42.4964	37.2319	42.1454
Diers_IL	LD16-5724a	2.6	Illinois	42.4964	37.2319	42.1454
Diers_IL	LD16-6280	2.9	Illinois	42.4964	37.2319	41.0925
Diers_IL	LD11-2170	3.3	Illinois	42.4964	37.2319	39.6886
Diers_IL	LD15-1477	3.3	Illinois	42.4964	37.2319	39.6886
Diers_IL	LD15-5599	3.33	Illinois	42.4964	37.2319	39.5834
Diers_IL	LD15-1628	3.5	Illinois	42.4964	37.2319	38.9867
Diers_IL	LD15-6762	3.5	Illinois	42.4964	37.2319	38.9867
Diers_IL	LD15-5776793	3.6	Illinois	42.4964	37.2319	38.6357
Diers_IL	LD07-3395bf	3.8	Illinois	42.4964	37.2319	37.9338
Diers_IL	LD15-8459	4	Illinois	42.4964	37.2319	37.2319
Graef_NE	G100613	117.5	Nebraska	42.9894	40.0129	42.9894
Graef_NE	G100528	124	Nebraska	42.9894	40.0129	42.2593
Graef_NE	G100586	124	Nebraska	42.9894	40.0129	42.2593
Graef_NE	G100605	124	Nebraska	42.9894	40.0129	42.2593
Graef_NE	G100549	125	Nebraska	42.9894	40.0129	42.147
Graef_NE	G100535	126.333	Nebraska	42.9894	40.0129	41.9972
Graef_NE	G100548	126.333	Nebraska	42.9894	40.0129	41.9972
Graef_NE	G100572	126.667	Nebraska	42.9894	40.0129	41.9598
Graef_NE	G100510	127	Nebraska	42.9894	40.0129	41.9223
Graef_NE	G100599	127.333	Nebraska	42.9894	40.0129	41.8849
Graef_NE	G100519	128	Nebraska	42.9894	40.0129	41.81
Graef_NE	G100506	128.333	Nebraska	42.9894	40.0129	41.7726
Graef_NE	G100513	128.5	Nebraska	42.9894	40.0129	41.7539
Graef_NE	G100517	128.667	Nebraska	42.9894	40.0129	41.7351
Graef_NE	G100594	129	Nebraska	42.9894	40.0129	41.6977
Graef_NE	G100589	129.333	Nebraska	42.9894	40.0129	41.6603
Graef_NE	G100606	129.667	Nebraska	42.9894	40.0129	41.6228
Graef_NE	G100520	130	Nebraska	42.9894	40.0129	41.5854
Graef_NE	G100573	130	Nebraska	42.9894	40.0129	41.5854
Graef_NE	G100610	130.667	Nebraska	42.9894	40.0129	41.5105
Graef_NE	G100534	131.333	Nebraska	42.9894	40.0129	41.4356
Graef_NE	G100611	131.667	Nebraska	42.9894	40.0129	41.3982
Graef_NE	G100537	132.5	Nebraska	42.9894	40.0129	41.3046
Graef_NE	G100533	132.667	Nebraska	42.9894	40.0129	41.2859
Graef_NE	G100568	133	Nebraska	42.9894	40.0129	41.2484
Graef_NE	G100541	133.333	Nebraska	42.9894	40.0129	41.211
Graef_NE	G100592	133.333	Nebraska	42.9894	40.0129	41.211
Graef_NE	G100591	134	Nebraska	42.9894	40.0129	41.1361
Graef_NE	G100567	135.333	Nebraska	42.9894	40.0129	40.9863
Graef_NE	G100560	135.5	Nebraska	42.9894	40.0129	40.9676
Graef_NE	G100587	135.667	Nebraska	42.9894	40.0129	40.9489
Graef_NE	G100518	136	Nebraska	42.9894	40.0129	40.9115
Graef_NE	G100569	136	Nebraska	42.9894	40.0129	40.9115
Graef_NE	G100571	136	Nebraska	42.9894	40.0129	40.9115
Graef_NE	G100595	136	Nebraska	42.9894	40.0129	40.9115
Graef_NE	G100522	136.333	Nebraska	42.9894	40.0129	40.874
Graef_NE	G100504	136.667	Nebraska	42.9894	40.0129	40.8366
Graef_NE	G100583	136.667	Nebraska	42.9894	40.0129	40.8366
Graef_NE	G100554	137	Nebraska	42.9894	40.0129	40.7991
Graef_NE	G100526	137.333	Nebraska	42.9894	40.0129	40.7617
Graef_NE	G100585	137.5	Nebraska	42.9894	40.0129	40.743
Graef_NE	G100578	137.667	Nebraska	42.9894	40.0129	40.7243
Graef_NE	G100509	138	Nebraska	42.9894	40.0129	40.6868
Graef_NE	G100584	138	Nebraska	42.9894	40.0129	40.6868
Graef_NE	G100593	138	Nebraska	42.9894	40.0129	40.6868
Graef_NE	G100608	138	Nebraska	42.9894	40.0129	40.6868
Graef_NE	G100597	138.273	Nebraska	42.9894	40.0129	40.6562
Graef_NE	G100514	138.333	Nebraska	42.9894	40.0129	40.6494
Graef_NE	G100516	138.333	Nebraska	42.9894	40.0129	40.6494
Graef_NE	G100562	138.333	Nebraska	42.9894	40.0129	40.6494
Graef_NE	G100579	138.333	Nebraska	42.9894	40.0129	40.6494
Graef_NE	G100609	138.5	Nebraska	42.9894	40.0129	40.6307
Graef_NE	G100614	138.667	Nebraska	42.9894	40.0129	40.6119
Graef_NE	G100511	139	Nebraska	42.9894	40.0129	40.5745
Graef_NE	G100539	139	Nebraska	42.9894	40.0129	40.5745
Graef_NE	G100544	139	Nebraska	42.9894	40.0129	40.5745
Graef_NE	G100555	139	Nebraska	42.9894	40.0129	40.5745
Graef_NE	G100565	139	Nebraska	42.9894	40.0129	40.5745
Graef_NE	G100580	139	Nebraska	42.9894	40.0129	40.5745
Graef_NE	G100588	139	Nebraska	42.9894	40.0129	40.5745
Graef_NE	G100607	139	Nebraska	42.9894	40.0129	40.5745
Graef_NE	G100557	139.333	Nebraska	42.9894	40.0129	40.5371
Graef_NE	G100612	139.333	Nebraska	42.9894	40.0129	40.5371
Graef_NE	G100546	139.5	Nebraska	42.9894	40.0129	40.5183
Graef_NE	G100581	139.5	Nebraska	42.9894	40.0129	40.5183
Graef_NE	G100576	139.667	Nebraska	42.9894	40.0129	40.4996
Graef_NE	G100525	140	Nebraska	42.9894	40.0129	40.4622
Graef_NE	G100530	140	Nebraska	42.9894	40.0129	40.4622
Graef_NE	G100556	140	Nebraska	42.9894	40.0129	40.4622
Graef_NE	G100600	140	Nebraska	42.9894	40.0129	40.4622
Graef_NE	G100574	140.333	Nebraska	42.9894	40.0129	40.4248
Graef_NE	G100505	140.5	Nebraska	42.9894	40.0129	40.406
Graef_NE	G100531	140.667	Nebraska	42.9894	40.0129	40.3873
Graef_NE	G100558	140.667	Nebraska	42.9894	40.0129	40.3873
Graef_NE	G100577	140.667	Nebraska	42.9894	40.0129	40.3873
Graef_NE	G100601	140.667	Nebraska	42.9894	40.0129	40.3873
Graef_NE	G100512	141	Nebraska	42.9894	40.0129	40.3499
Graef_NE	G100523	141	Nebraska	42.9894	40.0129	40.3499
Graef_NE	G100538	141	Nebraska	42.9894	40.0129	40.3499
Graef_NE	G100542	141	Nebraska	42.9894	40.0129	40.3499
Graef_NE	G100547	141	Nebraska	42.9894	40.0129	40.3499
Graef_NE	G100590	141	Nebraska	42.9894	40.0129	40.3499
Graef_NE	G100598	141	Nebraska	42.9894	40.0129	40.3499
Graef_NE	G100536	141.333	Nebraska	42.9894	40.0129	40.3124
Graef_NE	G100508	142	Nebraska	42.9894	40.0129	40.2376
Graef_NE	G100524	142	Nebraska	42.9894	40.0129	40.2376
Graef_NE	G100527	142	Nebraska	42.9894	40.0129	40.2376
Graef_NE	G100551	142	Nebraska	42.9894	40.0129	40.2376
Graef_NE	G100603	142	Nebraska	42.9894	40.0129	40.2376
Graef_NE	G100602	142.5	Nebraska	42.9894	40.0129	40.1814
Graef_NE	G100502	142.667	Nebraska	42.9894	40.0129	40.1627
Graef_NE	G100501	143	Nebraska	42.9894	40.0129	40.1252
Graef_NE	G100521	144	Nebraska	42.9894	40.0129	40.0129
Lorenz_MN	M10-207102	0	Minnesota	48.9992	43.4901	48.9992
Lorenz_MN	M06R-614008	0.5	Minnesota	48.9992	43.4901	47.5494
Lorenz_MN	M08-362045L	0.8	Minnesota	48.9992	43.4901	46.6796
Lorenz_MN	M11-245026	0.8	Minnesota	48.9992	43.4901	46.6796
Lorenz_MN	MN_0095	0.9	Minnesota	48.9992	43.4901	46.3896
Lorenz_MN	MN_1410	1.4	Minnesota	48.9992	43.4901	44.9399
Lorenz_MN	M11-314101	1.5	Minnesota	48.9992	43.4901	44.6499
Lorenz_MN	MN_1613CN	1.6	Minnesota	48.9992	43.4901	44.3599
Lorenz_MN	MN_1701CN	1.7	Minnesota	48.9992	43.4901	44.07
Lorenz_MN	M9-285149	1.8	Minnesota	48.9992	43.4901	43.78
Lorenz_MN	MN_1806CN	1.8	Minnesota	48.9992	43.4901	43.78
Lorenz_MN	M08-365100	1.9	Minnesota	48.9992	43.4901	43.4901
Scaboo_MO	SA17-19056	3.4	Missouri	40.557	38.9407	40.557
Scaboo_MO	SA16-12014	3.5	Missouri	40.557	38.9407	40.3261
Scaboo_MO	SA16-11831	3.6	Missouri	40.557	38.9407	40.0952
Scaboo_MO	SA17-17782	3.7	Missouri	40.557	38.9407	39.8643
Scaboo_MO	SA16-11227	3.7	Missouri	40.557	38.9407	39.8643
Scaboo_MO	SA14-9653	3.7	Missouri	40.557	38.9407	39.8643
Scaboo_MO	SA17-19715	3.8	Missouri	40.557	38.9407	39.6334
Scaboo_MO	SA17-20063	3.9	Missouri	40.557	38.9407	39.4025
Scaboo_MO	SA17-30465	3.9	Missouri	40.557	38.9407	39.4025
Scaboo_MO	SA13-1385	3.9	Missouri	40.557	38.9407	39.4025
Scaboo_MO	SA17-15682	4	Missouri	40.557	38.9407	39.1716
Scaboo_MO	SA17-19304	4.1	Missouri	40.557	38.9407	38.9407
Wang_MI	E15351	1.9	Michigan	45.7465	41.7019	45.7465
Wang_MI	E15165T	2	Michigan	45.7465	41.7019	45.3789
Wang_MI	E15079T	2.2	Michigan	45.7465	41.7019	44.6435
Wang_MI	E07158T	2.3	Michigan	45.7465	41.7019	44.2758
Wang_MI	E14077	2.4	Michigan	45.7465	41.7019	43.9081
Wang_MI	E15339	2.4	Michigan	45.7465	41.7019	43.9081
Wang_MI	E11128T	2.5	Michigan	45.7465	41.7019	43.5404
Wang_MI	E16030	2.5	Michigan	45.7465	41.7019	43.5404
Wang_MI	E16380	2.8	Michigan	45.7465	41.7019	42.4373
Wang_MI	E17040	2.8	Michigan	45.7465	41.7019	42.4373
Wang_MI	E12076T	2.9	Michigan	45.7465	41.7019	42.0696
Wang_MI	E17069	3	Michigan	45.7465	41.7019	41.7019
*Latitude of northern border used to scale latitudes
†Latitude of southern border used to scale latitudes
‡Latitude value after scaling to northern/southern latitude range according to either days to maturity or relative maturity

## Sheet: Supplementary Table 4
Supplementary Table 4. List of resequenced ELs used in to test latitudinal difference between alleles
DATASET	PANEL_NAME	PI	NAME	STATE	MG	SCALED_LAT	LATITUDE_TYPE
KB100	Clark		Clark	Illinois		40.6331	centroidal latitude
KB100	LD02-4485		LD02-4485	Illinois		42.1454	maturity-scaled latitude
KB100	LD07-3395bf		LD07-3395bf	Illinois		37.9338	maturity-scaled latitude
KB100	LD11-2170		LD11-2170	Illinois		39.6886	maturity-scaled latitude
KB100	LD15-1477		LD15-1477	Illinois		39.6886	maturity-scaled latitude
KB100	LD15-1628		LD15-1628	Illinois		38.9867	maturity-scaled latitude
KB100	LD15-5599		LD15-5599	Illinois		39.5834	maturity-scaled latitude
KB100	LD15-5776793		LD15-5776793	Illinois		38.6357	maturity-scaled latitude
KB100	LD15-6268		LD15-6268	Illinois		42.4964	maturity-scaled latitude
KB100	LD15-6762		LD15-6762	Illinois		38.9867	maturity-scaled latitude
KB100	LD15-8459		LD15-8459	Illinois		37.2319	maturity-scaled latitude
KB100	LD16-10289		LD16-10289	Illinois		40.6331	centroidal latitude
KB100	LD16-5724a		LD16-5724a	Illinois		42.1454	maturity-scaled latitude
KB100	LD16-6280		LD16-6280	Illinois		41.0925	maturity-scaled latitude
KB100	E07158T		E07158T	Michigan		44.2758	maturity-scaled latitude
KB100	E11128T		E11128T	Michigan		43.5404	maturity-scaled latitude
KB100	E12076T		E12076T	Michigan		42.0696	maturity-scaled latitude
KB100	E14077		E14077	Michigan		43.9081	maturity-scaled latitude
KB100	E15079T		E15079T	Michigan		44.6435	maturity-scaled latitude
KB100	E15165T		E15165T	Michigan		45.3789	maturity-scaled latitude
KB100	E15339		E15339	Michigan		43.9081	maturity-scaled latitude
KB100	E15351		E15351	Michigan		45.7465	maturity-scaled latitude
KB100	E16030		E16030	Michigan		43.5404	maturity-scaled latitude
KB100	E16380		E16380	Michigan		42.4373	maturity-scaled latitude
KB100	E17040		E17040	Michigan		42.4373	maturity-scaled latitude
KB100	E17069		E17069	Michigan		41.7019	maturity-scaled latitude
KB100	M06R-614008		M06R-614008	Minnesota		47.5494	maturity-scaled latitude
KB100	M08-362045L		M08-362045L	Minnesota		46.6796	maturity-scaled latitude
KB100	M08-365100		M08-365100	Minnesota		43.4901	maturity-scaled latitude
KB100	M10-207102		M10-207102	Minnesota		48.9992	maturity-scaled latitude
KB100	M11-245026		M11-245026	Minnesota		46.6796	maturity-scaled latitude
KB100	M11-314101		M11-314101	Minnesota		44.6499	maturity-scaled latitude
KB100	M9-285149		M9-285149	Minnesota		43.78	maturity-scaled latitude
KB100	MN_0095		MN 0095	Minnesota		46.3896	maturity-scaled latitude
KB100	MN_1410		MN 1410	Minnesota		44.9399	maturity-scaled latitude
KB100	MN_1613CN		MN 1613CN	Minnesota		44.3599	maturity-scaled latitude
KB100	MN_1701CN		MN 1701CN	Minnesota		44.07	maturity-scaled latitude
KB100	MN_1806CN		MN 1806CN	Minnesota		43.78	maturity-scaled latitude
KB100	D88-5320		D88-5320	Mississippi		32.3547	centroidal latitude
KB100	KB13-5F3_14-224		KB13-5F3 14-224	Missouri		39.8262	centroidal latitude
KB100	SA12-1455		SA12-1455	Missouri		39.8262	centroidal latitude
KB100	SA13-1385		SA13-1385	Missouri		39.4025	maturity-scaled latitude
KB100	SA14-9653		SA14-9653	Missouri		39.8643	maturity-scaled latitude
KB100	SA16-11227		SA16-11227	Missouri		39.8643	maturity-scaled latitude
KB100	SA16-11831		SA16-11831	Missouri		40.0952	maturity-scaled latitude
KB100	SA16-12014		SA16-12014	Missouri		40.3261	maturity-scaled latitude
KB100	SA17-15682		SA17-15682	Missouri		39.1716	maturity-scaled latitude
KB100	SA17-17782		SA17-17782	Missouri		39.8643	maturity-scaled latitude
KB100	SA17-19056		SA17-19056	Missouri		40.557	maturity-scaled latitude
KB100	SA17-19304		SA17-19304	Missouri		38.9407	maturity-scaled latitude
KB100	SA17-19715		SA17-19715	Missouri		39.6334	maturity-scaled latitude
KB100	SA17-20063		SA17-20063	Missouri		39.4025	maturity-scaled latitude
KB100	SA17-30465		SA17-30465	Missouri		39.4025	maturity-scaled latitude
Liu304	PI_553052	PI 553052	Narow	Arkansas	5	35.2011	centroidal latitude
Liu304	Bragg	PI 548660	Bragg	Florida	7	27.6648	centroidal latitude
Liu304	Bell	PI 540554	Bell	Illinois	1	40.6331	centroidal latitude
Liu304	CN210	PI 518676	CN210	Illinois	2	40.6331	centroidal latitude
Liu304	Fayette	PI 518674	Fayette	Illinois	3	40.6331	centroidal latitude
Liu304	Franklin	PI 548563	Franklin	Illinois	4	40.6331	centroidal latitude
Liu304	Hack	PI 548569	Hack	Illinois	2	40.6331	centroidal latitude
Liu304	IL1	PI 542045	IL1	Illinois	2	40.6331	centroidal latitude
Liu304	Nile	PI 572240	Nile	Illinois	4	40.6331	centroidal latitude
Liu304	PI_533657	PI 533657	LN86-1947	Illinois		40.6331	centroidal latitude
Liu304	PI_540556	PI 540556	Jack	Illinois	2	40.6331	centroidal latitude
Liu304	PI_548632	PI 548632	Woodworth	Illinois	3	40.6331	centroidal latitude
Liu304	PI_597382	PI 597382	Omaha	Illinois	4	40.6331	centroidal latitude
Liu304	WL82		WL82	Illinois		40.6331	centroidal latitude
Liu304	PI_548314	PI 548314	Chief	Illinois	4	40.6331	centroidal latitude
Liu304	IL2	PI 542046	IL2	Illinois	3	40.6331	centroidal latitude
Liu304	PI_548507	PI 548507	Amsoy 71	Indiana	2	40.2672	centroidal latitude
Liu304	PI_561405	PI 561405	L2-3	Indiana		40.2672	centroidal latitude
Liu304	HP202	PI 539863	HP202	Iowa	1	41.878	centroidal latitude
Liu304	Kenwood	PI 537094	Kenwood	Iowa	2	41.878	centroidal latitude
Liu304	Kim	PI 548587	Kim	Iowa	3	41.878	centroidal latitude
Liu304	PI_509044	PI 509044	Pella 86	Iowa	3	41.878	centroidal latitude
Liu304	PI_539864	PI 539864	HP203	Iowa	1	41.878	centroidal latitude
Liu304	PI_548543	PI 548543	Oakland	Iowa	3	41.878	centroidal latitude
Liu304	PI_548690	PI 548690	S 1492	Iowa	2	41.878	centroidal latitude
Liu304	PI_597656	PI 597656	A93-216	Iowa		41.878	centroidal latitude
Liu304	SS201	PI 539860	SS201	Iowa	2	41.878	centroidal latitude
Liu304	SS202	PI 539861	SS202	Iowa	2	41.878	centroidal latitude
Liu304	Vinton	PI 548618	Vinton	Iowa	1	41.878	centroidal latitude
Liu304	Hark	PI 548551	Hark	Iowa	1	41.878	centroidal latitude
Liu304	Bossier	PI 567789	Bossier	Louisiana	8	30.9843	centroidal latitude
Liu304	PI_578058	PI 578058	BARC-12	Maryland		39.0458	centroidal latitude
Liu304	Hodgson78	PI 548581	Hodgson 78	Minnesota		46.7296	centroidal latitude
Liu304	Kato	PI 542042	Kato	Minnesota	1	46.7296	centroidal latitude
Liu304	PI_583365	PI 583365	Hendricks	Minnesota	0	46.7296	centroidal latitude
Liu304	Proto	PI 542769	Proto	Minnesota	0	46.7296	centroidal latitude
Liu304	Wilkin	PI 548501	Wilkin	Minnesota	0	46.7296	centroidal latitude
Liu304	Forrest	PI 548655	Forrest	Mississippi	5	32.3547	centroidal latitude
Liu304	Lamar	PI 533604	Lamar	Mississippi	6	32.3547	centroidal latitude
Liu304	Avery	PI 518663	Avery	Missouri	4	39.8262	centroidal latitude
Liu304	Delsoy_4210	PI 560206	Delsoy 4210	Missouri	4	39.8262	centroidal latitude
Liu304	Delsoy_4500	PI 543793	Delsoy 4500	Missouri	4	39.8262	centroidal latitude
Liu304	Delsoy_4900	PI 543794	Delsoy 4900	Missouri	4	39.8262	centroidal latitude
Liu304	Hartwig	PI 543795	Hartwig	Missouri	5	39.8262	centroidal latitude
Liu304	Mustang	PI 595363	Mustang	Missouri	4	39.8262	centroidal latitude
Liu304	PI_583837	PI 583837	Saturn	Nebraska	3	41.4925	centroidal latitude
Liu304	Amcor89	PI 546375	Amcor 89	Ohio		40.4173	centroidal latitude
Liu304	GR8836	PI 534647	GR8836	Ohio	3	40.4173	centroidal latitude
Liu304	Hobbit	PI 540551	Hobbit	Ohio	3	40.4173	centroidal latitude
Liu304	PI_548387	PI 548387	Miller 67	Ohio	3	40.4173	centroidal latitude
Liu304	PI_548599	PI 548599	Monroe	Ohio	1	40.4173	centroidal latitude
Liu304	PI_548612	PI 548612	Ross	Ohio	3	40.4173	centroidal latitude
Liu304	Pixie	PI 543856	Pixie	Ohio	4	40.4173	centroidal latitude
Liu304	Sprite_No_87		Sprite No 87	Ohio		40.4173	centroidal latitude
Liu304	Bedford	PI 548974	Bedford	Tennessee	5	35.5175	centroidal latitude
Liu304	PI_564849	PI 564849	NATHAN	Tennessee	5	35.5175	centroidal latitude
Liu304	PI_548392	PI 548392	Norredo	Virginia	4	37.4316	centroidal latitude
Liu304	PI_548509	PI 548509	Dunn	Wisconsin	1	43.7844	centroidal latitude
MSMC106	HN065_PI542044	PI 542044	Kunitz	Illinois	3	40.6331	centroidal latitude
MSMC106	HN070_PI548511	PI 548511	Beeson 80	Indiana	2	40.2672	centroidal latitude
MSMC106	HN029_IA3023		IA3023	Iowa	3	41.878	centroidal latitude
MSMC106	HN013_S05-11482	PI 661090	S05-11482	Missouri	4	39.8262	centroidal latitude
MSMC106	HN030_Maverick	PI 598124	Maverick	Missouri	3	39.8262	centroidal latitude
MSMC106	HN073_PI552538	PI 552538	Dunbar	Nebraska	3	41.4925	centroidal latitude
MSMC106	HN028_Holladay	PI 572239	Holladay	North Carolina	5	35.7596	centroidal latitude
MSMC106	HN014_PI548667	PI 548667	Essex	Virginia	5	37.4316	centroidal latitude
MSMC106	HN001_PI518664	PI 518664	Hutcheson	Virginia	5	37.4316	centroidal latitude
Nebraska114	G100501		G100501	Nebraska		40.1252	maturity-scaled latitude
Nebraska114	G100502		G100502	Nebraska		40.1627	maturity-scaled latitude
Nebraska114	G100503		G100503	Nebraska		41.4925	centroidal latitude
Nebraska114	G100504		G100504	Nebraska		40.8366	maturity-scaled latitude
Nebraska114	G100505		G100505	Nebraska		40.406	maturity-scaled latitude
Nebraska114	G100506		G100506	Nebraska		41.7726	maturity-scaled latitude
Nebraska114	G100507		G100507	Nebraska		41.4925	centroidal latitude
Nebraska114	G100508		G100508	Nebraska		40.2376	maturity-scaled latitude
Nebraska114	G100509		G100509	Nebraska		40.6868	maturity-scaled latitude
Nebraska114	G100510		G100510	Nebraska		41.9223	maturity-scaled latitude
Nebraska114	G100511		G100511	Nebraska		40.5745	maturity-scaled latitude
Nebraska114	G100512		G100512	Nebraska		40.3499	maturity-scaled latitude
Nebraska114	G100513		G100513	Nebraska		41.7539	maturity-scaled latitude
Nebraska114	G100514		G100514	Nebraska		40.6494	maturity-scaled latitude
Nebraska114	G100515		G100515	Nebraska		41.4925	centroidal latitude
Nebraska114	G100516		G100516	Nebraska		40.6494	maturity-scaled latitude
Nebraska114	G100517		G100517	Nebraska		41.7351	maturity-scaled latitude
Nebraska114	G100518		G100518	Nebraska		40.9115	maturity-scaled latitude
Nebraska114	G100519		G100519	Nebraska		41.81	maturity-scaled latitude
Nebraska114	G100520		G100520	Nebraska		41.5854	maturity-scaled latitude
Nebraska114	G100521		G100521	Nebraska		40.0129	maturity-scaled latitude
Nebraska114	G100522		G100522	Nebraska		40.874	maturity-scaled latitude
Nebraska114	G100523		G100523	Nebraska		40.3499	maturity-scaled latitude
Nebraska114	G100524		G100524	Nebraska		40.2376	maturity-scaled latitude
Nebraska114	G100525		G100525	Nebraska		40.4622	maturity-scaled latitude
Nebraska114	G100526		G100526	Nebraska		40.7617	maturity-scaled latitude
Nebraska114	G100527		G100527	Nebraska		40.2376	maturity-scaled latitude
Nebraska114	G100528		G100528	Nebraska		42.2593	maturity-scaled latitude
Nebraska114	G100529		G100529	Nebraska		41.4925	centroidal latitude
Nebraska114	G100530		G100530	Nebraska		40.4622	maturity-scaled latitude
Nebraska114	G100531		G100531	Nebraska		40.3873	maturity-scaled latitude
Nebraska114	G100532		G100532	Nebraska		41.4925	centroidal latitude
Nebraska114	G100533		G100533	Nebraska		41.2859	maturity-scaled latitude
Nebraska114	G100534		G100534	Nebraska		41.4356	maturity-scaled latitude
Nebraska114	G100535		G100535	Nebraska		41.9972	maturity-scaled latitude
Nebraska114	G100536		G100536	Nebraska		40.3124	maturity-scaled latitude
Nebraska114	G100537		G100537	Nebraska		41.3046	maturity-scaled latitude
Nebraska114	G100538		G100538	Nebraska		40.3499	maturity-scaled latitude
Nebraska114	G100539		G100539	Nebraska		40.5745	maturity-scaled latitude
Nebraska114	G100540		G100540	Nebraska		41.4925	centroidal latitude
Nebraska114	G100541		G100541	Nebraska		41.211	maturity-scaled latitude
Nebraska114	G100542		G100542	Nebraska		40.3499	maturity-scaled latitude
Nebraska114	G100543		G100543	Nebraska		41.4925	centroidal latitude
Nebraska114	G100544		G100544	Nebraska		40.5745	maturity-scaled latitude
Nebraska114	G100545		G100545	Nebraska		41.4925	centroidal latitude
Nebraska114	G100546		G100546	Nebraska		40.5183	maturity-scaled latitude
Nebraska114	G100547		G100547	Nebraska		40.3499	maturity-scaled latitude
Nebraska114	G100548		G100548	Nebraska		41.9972	maturity-scaled latitude
Nebraska114	G100549		G100549	Nebraska		42.147	maturity-scaled latitude
Nebraska114	G100550		G100550	Nebraska		41.4925	centroidal latitude
Nebraska114	G100551		G100551	Nebraska		40.2376	maturity-scaled latitude
Nebraska114	G100552		G100552	Nebraska		41.4925	centroidal latitude
Nebraska114	G100553		G100553	Nebraska		41.4925	centroidal latitude
Nebraska114	G100554		G100554	Nebraska		40.7991	maturity-scaled latitude
Nebraska114	G100555		G100555	Nebraska		40.5745	maturity-scaled latitude
Nebraska114	G100556		G100556	Nebraska		40.4622	maturity-scaled latitude
Nebraska114	G100557		G100557	Nebraska		40.5371	maturity-scaled latitude
Nebraska114	G100558		G100558	Nebraska		40.3873	maturity-scaled latitude
Nebraska114	G100559		G100559	Nebraska		41.4925	centroidal latitude
Nebraska114	G100560		G100560	Nebraska		40.9676	maturity-scaled latitude
Nebraska114	G100561		G100561	Nebraska		41.4925	centroidal latitude
Nebraska114	G100562		G100562	Nebraska		40.6494	maturity-scaled latitude
Nebraska114	G100563		G100563	Nebraska		41.4925	centroidal latitude
Nebraska114	G100564		G100564	Nebraska		41.4925	centroidal latitude
Nebraska114	G100565		G100565	Nebraska		40.5745	maturity-scaled latitude
Nebraska114	G100566		G100566	Nebraska		41.4925	centroidal latitude
Nebraska114	G100567		G100567	Nebraska		40.9863	maturity-scaled latitude
Nebraska114	G100568		G100568	Nebraska		41.2484	maturity-scaled latitude
Nebraska114	G100569		G100569	Nebraska		40.9115	maturity-scaled latitude
Nebraska114	G100570		G100570	Nebraska		41.4925	centroidal latitude
Nebraska114	G100571		G100571	Nebraska		40.9115	maturity-scaled latitude
Nebraska114	G100572		G100572	Nebraska		41.9598	maturity-scaled latitude
Nebraska114	G100573		G100573	Nebraska		41.5854	maturity-scaled latitude
Nebraska114	G100574		G100574	Nebraska		40.4248	maturity-scaled latitude
Nebraska114	G100576		G100576	Nebraska		40.4996	maturity-scaled latitude
Nebraska114	G100577		G100577	Nebraska		40.3873	maturity-scaled latitude
Nebraska114	G100578		G100578	Nebraska		40.7243	maturity-scaled latitude
Nebraska114	G100579		G100579	Nebraska		40.6494	maturity-scaled latitude
Nebraska114	G100580		G100580	Nebraska		40.5745	maturity-scaled latitude
Nebraska114	G100581		G100581	Nebraska		40.5183	maturity-scaled latitude
Nebraska114	G100582		G100582	Nebraska		41.4925	centroidal latitude
Nebraska114	G100583		G100583	Nebraska		40.8366	maturity-scaled latitude
Nebraska114	G100584		G100584	Nebraska		40.6868	maturity-scaled latitude
Nebraska114	G100585		G100585	Nebraska		40.743	maturity-scaled latitude
Nebraska114	G100586		G100586	Nebraska		42.2593	maturity-scaled latitude
Nebraska114	G100587		G100587	Nebraska		40.9489	maturity-scaled latitude
Nebraska114	G100588		G100588	Nebraska		40.5745	maturity-scaled latitude
Nebraska114	G100589		G100589	Nebraska		41.6603	maturity-scaled latitude
Nebraska114	G100590		G100590	Nebraska		40.3499	maturity-scaled latitude
Nebraska114	G100591		G100591	Nebraska		41.1361	maturity-scaled latitude
Nebraska114	G100592		G100592	Nebraska		41.211	maturity-scaled latitude
Nebraska114	G100593		G100593	Nebraska		40.6868	maturity-scaled latitude
Nebraska114	G100594		G100594	Nebraska		41.6977	maturity-scaled latitude
Nebraska114	G100595		G100595	Nebraska		40.9115	maturity-scaled latitude
Nebraska114	G100596		G100596	Nebraska		41.4925	centroidal latitude
Nebraska114	G100597		G100597	Nebraska		40.6562	maturity-scaled latitude
Nebraska114	G100598		G100598	Nebraska		40.3499	maturity-scaled latitude
Nebraska114	G100599		G100599	Nebraska		41.8849	maturity-scaled latitude
Nebraska114	G100600		G100600	Nebraska		40.4622	maturity-scaled latitude
Nebraska114	G100601		G100601	Nebraska		40.3873	maturity-scaled latitude
Nebraska114	G100602		G100602	Nebraska		40.1814	maturity-scaled latitude
Nebraska114	G100603		G100603	Nebraska		40.2376	maturity-scaled latitude
Nebraska114	G100604		G100604	Nebraska		41.4925	centroidal latitude
Nebraska114	G100605		G100605	Nebraska		42.2593	maturity-scaled latitude
Nebraska114	G100606		G100606	Nebraska		41.6228	maturity-scaled latitude
Nebraska114	G100607		G100607	Nebraska		40.5745	maturity-scaled latitude
Nebraska114	G100608		G100608	Nebraska		40.6868	maturity-scaled latitude
Nebraska114	G100609		G100609	Nebraska		40.6307	maturity-scaled latitude
Nebraska114	G100610		G100610	Nebraska		41.5105	maturity-scaled latitude
Nebraska114	G100611		G100611	Nebraska		41.3982	maturity-scaled latitude
Nebraska114	G100612		G100612	Nebraska		40.5371	maturity-scaled latitude
Nebraska114	G100613		G100613	Nebraska		42.9894	maturity-scaled latitude
Nebraska114	G100614		G100614	Nebraska		40.6119	maturity-scaled latitude
USB481	USB-058_PI548658	PI 548658	Lee 74	Arkansas	6	35.2011	centroidal latitude
USB481	USB-274_PI548696	PI 548696	Dortchsoy 67	Arkansas	5	35.2011	centroidal latitude
USB481	USB-032_PI548520	PI 548520	Preston	Iowa	2	41.878	centroidal latitude
USB481	USB-265_PI548521	PI 548521	BSR 201	Iowa	2	41.878	centroidal latitude
USB481	USB-266_PI548524	PI 548524	Weber	Iowa	1	41.878	centroidal latitude
USB481	USB-271_PI548619	PI 548619	Sparks	Kansas	4	39.0119	centroidal latitude
USB481	USB-411_PI567788	PI 567788	Bienville	Louisiana	8	30.9843	centroidal latitude
USB481	USB-038_PI559932	PI 559932	Manokin	Maryland	4	39.0458	centroidal latitude
USB481	USB-272_PI548633	PI 548633	Wye	Maryland	4	39.0458	centroidal latitude
USB481	USB-270_PI548582	PI 548582	McCall	Minnesota	0	46.7296	centroidal latitude
USB481	USB-033_PI548561	PI 548561	Hodgson	Minnesota	1	46.7296	centroidal latitude
USB481	USB-001_PI548656	PI 548656	Lee	Mississippi	6	32.3547	centroidal latitude
USB481	USB-018_PI518668	PI 518668	TN 4-86	Tennessee	4	35.5175	centroidal latitude
USB481	USB-276_PI548978	PI 548978	Gail	Texas	6	31.9686	centroidal latitude
Zhou302	PI_533602	PI 533602	Lloyd	Arkansas	6	35.2011	centroidal latitude
Zhou302	PI_553047	PI 553047	Gordon	Georgia	7	32.1656	centroidal latitude
Zhou302	PI_533655	PI 533655	Burlison	Illinois	2	40.6331	centroidal latitude
Zhou302	PI_548631	PI 548631	Williams	Illinois	3	40.6331	centroidal latitude
Zhou302	PI_548512	PI 548512	Century	Indiana	2	40.2672	centroidal latitude
Zhou302	PI_548540	PI 548540	Corsoy	Iowa	2	41.878	centroidal latitude
Zhou302	PI_515961	PI 515961	Pennyrile	Kentucky	4	37.8393	centroidal latitude
Zhou302	PI_508083	PI 508083	Dassel	Minnesota	0	46.7296	centroidal latitude
Zhou302	PI_513382	PI 513382	Glenwood	Minnesota	0	46.7296	centroidal latitude
Zhou302	PI_542403	PI 542403	Dawson	Minnesota	0	46.7296	centroidal latitude
Zhou302	PI_548604	PI 548604	Pershing	Missouri	4	39.8262	centroidal latitude
Zhou302	PI_508266	PI 508266	Young	North Carolina	6	35.7596	centroidal latitude
Zhou302	PI_536635	PI 536635	Sprite	Ohio	3	40.4173	centroidal latitude
Zhou302	PI_548634	PI 548634	Zane	Ohio	3	40.4173	centroidal latitude
Zhou302	PI_548565	PI 548565	Gnome	Ohio	2	40.4173	centroidal latitude
Zhou302	PI_540552	PI 540552	Hoyt	Ohio	2	40.4173	centroidal latitude
Zhou302	PI_548985	PI 548985	Kershaw	South Carolina	6	33.8361	centroidal latitude

## Sheet: Supplementary Table 5
Supplementary Table 5. Unique alleles of the E1 gene present in our resequencing panel
E1_ALLELES	VARIANT_POSITIONS	N_CULTIVARS
CAAA|Ref,A|Ref,C|Ref	20207148,20207157,20207322	228
CAAA|Ref,A|Ref,G|missense_variant|T75R	20207148,20207157,20207322	33
CAA|frameshift_variant|N22fs,A|Ref,G|missense_variant|T75R	20207148,20207157,20207322	1
CA|frameshift_variant|N22fs,A|Ref,G|missense_variant|T75R	20207148,20207157,20207322	2

## Sheet: Supplementary Table 6
Supplementary Table 6. Unique alleles of the E2 gene present in our resequencing panel
E2_ALLELES	VARIANT_POSITIONS	N_CULTIVARS
C|Ref,A|Ref,G|Ref,T|Ref,A|Ref,G|Ref	45298407,45305285,45310376,45310686,45310798,45311666	204
C|Ref,G|missense_variant|I220V,G|Ref,T|Ref,A|Ref,G|Ref	45298407,45305285,45310376,45310686,45310798,45311666	14
C|Ref,G|missense_variant|I220V,G|Ref,T|Ref,T|stop_gained|K528*,G|Ref	45298407,45305285,45310376,45310686,45310798,45311666	44
C|Ref,A|Ref,G|Ref,T|Ref,T|stop_gained|K528*,G|Ref	45298407,45305285,45310376,45310686,45310798,45311666	2

## Sheet: Supplementary Table 7
Supplementary Table 7. List of 420 soybean orthologues of Arabidopsis flowering genes tested for latitudinal difference between alleles
CHR	GLYMA_MODEL	COMMON_GENE_NAME	REF
2	Glyma.02G014100	Exonuclease	Wu et al. 2019
10	Glyma.10G014800	Exonuclease	Wu et al. 2019
2	Glyma.02G131700	GmABF1	Wu et al. 2019
7	Glyma.07G213100	GmABF1	Wu et al. 2019
4	Glyma.04G039300	GmABF2	Wu et al. 2019
10	Glyma.10G071700	GmABI5	Wu et al. 2019
13	Glyma.13G153200	GmABI5	Wu et al. 2019
1	Glyma.01G213700	GmACS10a	Wu et al. 2019
11	Glyma.11G028200	GmACS10b	Wu et al. 2019
13	Glyma.13G223300	GmAG	Wu et al. 2019
15	Glyma.15G088600	GmAG	Wu et al. 2019
2	Glyma.02G216600	GmAGL16	Wu et al. 2019
14	Glyma.14G183800	GmAGL16	Wu et al. 2019
2	Glyma.02G185500	GmAGL18	Wu et al. 2019
5	Glyma.05G050700	GmAGL19	Wu et al. 2019
17	Glyma.17G132700	GmAGL19	Wu et al. 2019
7	Glyma.07G080900	GmAGL20	Wu et al. 2019
9	Glyma.09G266200	GmAGL20	Wu et al. 2019
18	Glyma.18G224500	GmAGL20 (SOC1)	Wu et al. 2019
1	Glyma.01G020500	GmAGL21	Wu et al. 2019
9	Glyma.09G201700	GmAGL21	Wu et al. 2019
13	Glyma.13G255200	GmAGL21	Wu et al. 2019
15	Glyma.15G059600	GmAGL21	Wu et al. 2019
8	Glyma.08G065400	GmAGL21	Wu et al. 2019
3	Glyma.03G019400	GmAGL6	Wu et al. 2019
7	Glyma.07G081300	GmAGL6	Wu et al. 2019
9	Glyma.09G149000	GmAGL6	Wu et al. 2019
9	Glyma.09G266400	GmAGL6	Wu et al. 2019
8	Glyma.08G250800	GmAGL8	Wu et al. 2019
4	Glyma.04G159300	GmAGL8	Wu et al. 2019
17	Glyma.17G081200	GmAGL8a	Wu et al. 2019
6	Glyma.06G205800	GmAGL8b	Wu et al. 2019
13	Glyma.13G052100	GmAGL8c	Wu et al. 2019
19	Glyma.19G034600	GmAGL8d	Wu et al. 2019
16	Glyma.16G091300	GmAP1a	Wu et al. 2019
1	Glyma.01G064200	GmAP1b	Wu et al. 2019
8	Glyma.08G269800	GmAP1c	Wu et al. 2019
2	Glyma.02G121600	GmAP1d	Wu et al. 2019
1	Glyma.01G188400	GmAP2	Wu et al. 2019
5	Glyma.05G091200	GmAP2	Wu et al. 2019
17	Glyma.17G170300	GmAP2	Wu et al. 2019
11	Glyma.11G053800	GmAP2	Wu et al. 2019
20	Glyma.20G247300	GmAP2/RAVL	Wu et al. 2019
4	Glyma.04G027200	GmAP3	Wu et al. 2019
1	Glyma.01G169600	GmAP3a	Wu et al. 2019
6	Glyma.06G027200	GmAP3b	Wu et al. 2019
5	Glyma.05G079800	GmAREB3	Wu et al. 2019
19	Glyma.19G067900	GmAREB3	Wu et al. 2019
3	Glyma.03G003400	GmAREB3	Wu et al. 2019
4	Glyma.04G124200	GmAREB3	Wu et al. 2019
6	Glyma.06G314400	GmAREB3	Wu et al. 2019
8	Glyma.08G227000	GmAREB3	Wu et al. 2019
15	Glyma.15G222400	GmAREB3	Wu et al. 2019
20	Glyma.20G049200	GmAREB3	Wu et al. 2019
19	Glyma.19G122800	GmAREB3 (FDc)	Wu et al. 2019
4	Glyma.04G071500	GmARP6	Wu et al. 2019
10	Glyma.10G071400	GmATC	Wu et al. 2019
11	Glyma.11G209500	GmATC	Wu et al. 2019
12	Glyma.12G184000	GmATC	Wu et al. 2019
9	Glyma.09G143500	GmATC	Wu et al. 2019
14	Glyma.14G190400	GmBBX8	Wu et al. 2019
1	Glyma.01G049400	GmCDF1	Wu et al. 2019
9	Glyma.09G237000	GmCDF2	Wu et al. 2019
18	Glyma.18G260500	GmCDF2	Wu et al. 2019
4	Glyma.04G168300	GmCDF3	Wu et al. 2019
20	Glyma.20G035200	GmCDF3	Wu et al. 2019
6	Glyma.06G194800	GmCDF3a	Wu et al. 2019
2	Glyma.02G108600	GmCDF3b	Wu et al. 2019
5	Glyma.05G025900	GmCDF3c	Wu et al. 2019
17	Glyma.17G101000	GmCDF3d	Wu et al. 2019
4	Glyma.04G012500	GmCIB1	Wu et al. 2019
12	Glyma.12G042800	GmCIB1	Wu et al. 2019
11	Glyma.11G117100	GmCIB1	Wu et al. 2019
14	Glyma.14G089600	GmCIB4	Wu et al. 2019
5	Glyma.05G104600	GmCK2 ALPHA CP	Wu et al. 2019
1	Glyma.01G192100	GmCKA1	Wu et al. 2019
5	Glyma.05G104200	GmCKA1	Wu et al. 2019
11	Glyma.11G050000	GmCKA1	Wu et al. 2019
17	Glyma.17G163700	GmCKA1	Wu et al. 2019
1	Glyma.01G188000	GmCLF	Wu et al. 2019
11	Glyma.11G054100	GmCLF	Wu et al. 2019
8	Glyma.08G255200	GmCOL1a	Wu et al. 2019
18	Glyma.18G278100	GmCOL1b	Wu et al. 2019
13	Glyma.13G050300	GmCOL2a	Wu et al. 2019
19	Glyma.19G039000	GmCOL2b	Wu et al. 2019
4	Glyma.04G058900	GmCOL3a	Wu et al. 2019
6	Glyma.06G059600	GmCOL3b	Wu et al. 2019
13	Glyma.13G093800	GmCOL4a	Wu et al. 2019
17	Glyma.17G066600	GmCOL4b	Wu et al. 2019
10	Glyma.10G274300	GmCOL7a	Wu et al. 2014
2	Glyma.02G223700	GmCOL8a	Wu et al. 2019
13	Glyma.13G009300	GmCOL9a	Wu et al. 2019
20	Glyma.20G060400	GmCOL9b	Wu et al. 2019
2	Glyma.02G267800	GmCOP1	Wu et al. 2019
14	Glyma.14G049700	GmCOP1	Wu et al. 2019
4	Glyma.04G101500	GmCRY1a	Wu et al. 2019
6	Glyma.06G103200	GmCRY1b	Wu et al. 2019
14	Glyma.14G174200	GmCRY1c	Wu et al. 2019
13	Glyma.13G089200	GmCRY1d	Wu et al. 2019
20	Glyma.20G209900	GmCRY2	Wu et al. 2019
10	Glyma.10G180600	GmCRY2a	Wu et al. 2019
2	Glyma.02G005700	GmCRY2b	Wu et al. 2019
12	Glyma.12G184400	GmDPBF2	Wu et al. 2019
13	Glyma.13G317000	GmDPBF2	Wu et al. 2019
13	Glyma.13G230200	GmDof/CDFL	Wu et al. 2019
5	Glyma.05G158200	GmDof/CDFL	Wu et al. 2019
8	Glyma.08G115900	GmDof/CDFL	Wu et al. 2019
15	Glyma.15G082400	GmDof/CDFL	Wu et al. 2019
6	Glyma.06G207800	GmE1	Wu et al. 2019
5	Glyma.05G244100	GmE12A11	Wu et al. 2019
4	Glyma.04G156400	GmE1La	Wu et al. 2019
4	Glyma.04G143300	GmE1Lb	Wu et al. 2019
6	Glyma.06G233300	GmEBS	Wu et al. 2019
12	Glyma.12G158800	GmEBS	Wu et al. 2019
12	Glyma.12G227900	GmEBS	Wu et al. 2019
13	Glyma.13G272200	GmEBS	Wu et al. 2019
13	Glyma.13G075000	GmEEL	Wu et al. 2019
14	Glyma.14G091900	GmELF3	Wu et al. 2019
17	Glyma.17G231600	GmELF3c	Reed et al. 2000
11	Glyma.11G229700	GmELF4	Wu et al. 2019
18	Glyma.18G027500	GmELF4	Wu et al. 2019
14	Glyma.14G193700	GmELF4-L1	Wu et al. 2019
9	Glyma.09G067300	GmELF4-L3	Wu et al. 2019
15	Glyma.15G176300	GmELF4-L3	Wu et al. 2019
7	Glyma.07G037300	GmELF4-L4	Wu et al. 2019
13	Glyma.13G108600	GmELF4-L4	Wu et al. 2019
16	Glyma.16G006700	GmELF4-L4	Wu et al. 2019
17	Glyma.17G050800	GmELF4-L4	Wu et al. 2019
5	Glyma.05G031100	GmELF5	Wu et al. 2019
17	Glyma.17G095700	GmELF5	Wu et al. 2019
10	Glyma.10G209600	GmELF6	Wu et al. 2019
20	Glyma.20G181000	GmELF6	Wu et al. 2019
10	Glyma.10G171500	GmELF9	Wu et al. 2019
20	Glyma.20G218800	GmELF9	Wu et al. 2019
10	Glyma.10G118800	GmEMF2	Wu et al. 2019
20	Glyma.20G069800	GmEMF2	Wu et al. 2019
9	Glyma.09G044400	GmESD4	Wu et al. 2019
15	Glyma.15G148700	GmESD4	Wu et al. 2019
7	Glyma.07G246900	GmESD4	Wu et al. 2019
17	Glyma.17G027100	GmESD4	Wu et al. 2019
17	Glyma.17G161800	GmF21P24.13	Wu et al. 2019
7	Glyma.07G237900	GmFCA	Wu et al. 2019
17	Glyma.17G035500	GmFCA	Wu et al. 2019
1	Glyma.01G163500	GmFD	Wu et al. 2019
5	Glyma.05G122400	GmFDL0525	Nan et al. 2014
6	Glyma.06G040400	GmFDL06	Nan et al. 2014
11	Glyma.11G080000	GmFDa2	Chen et al. 2020
4	Glyma.04G022100	GmFDc1/GmFDL04	Chen et al. 2020, Nan et al. 2014
6	Glyma.06G022300	GmFDc2/GmFDL0602	Chen et al. 2020, Nan et al. 2014
2	Glyma.02G152200	GmFIE	Wu et al. 2019
10	Glyma.10G022000	GmFIE	Wu et al. 2019
13	Glyma.13G287200	GmFIE	Wu et al. 2019
5	Glyma.05G239400	GmFKF1	Wu et al. 2019
8	Glyma.08G046500	GmFKF1	Wu et al. 2019
2	Glyma.02G159100	GmFLD	Wu et al. 2019
3	Glyma.03G248200	GmFLK	Wu et al. 2019
19	Glyma.19G246200	GmFLK	Wu et al. 2019
11	Glyma.11G126400	GmFPA	Wu et al. 2019
12	Glyma.12G051000	GmFPA	Wu et al. 2019
13	Glyma.13G345300	GmFPA	Wu et al. 2019
15	Glyma.15G029000	GmFPA	Wu et al. 2019
14	Glyma.14G133300	GmFPF1	Wu et al. 2019
17	Glyma.17G202100	GmFPF1	Wu et al. 2019
18	Glyma.18G298900	GmFT1a	Wu et al. 2019
18	Glyma.18G299000	GmFT1b	Wu et al. 2019
16	Glyma.16G150700	GmFT2a (E9)	Wu et al. 2019
16	Glyma.16G151000	GmFT2b	Wu et al. 2019
2	Glyma.02G069200	GmFT2c-N	Wu et al. 2019
16	Glyma.16G044200	GmFT3a	Wu et al. 2019
19	Glyma.19G108100	GmFT3b	Wu et al. 2019
8	Glyma.08G363100	GmFT4 (E10)	Wu et al. 2019
16	Glyma.16G044100	GmFT5a	Wu et al. 2019
5	Glyma.05G018800	GmFUL2a	Chen et al. 2020
9	Glyma.09G063100	GmFVE	Wu et al. 2019
13	Glyma.13G350500	GmFVE	Wu et al. 2019
15	Glyma.15G169800	GmFVE	Wu et al. 2019
15	Glyma.15G024000	GmFVE	Wu et al. 2019
13	Glyma.13G198200	GmFY	Wu et al. 2019
15	Glyma.15G236500	GmFY	Wu et al. 2019
19	Glyma.19G157000	GmGA1	Wu et al. 2019
3	Glyma.03G154400	GmGA1a	Wu et al. 2019
3	Glyma.03G154700	GmGA1b	Wu et al. 2019
13	Glyma.13G218200	GmGA2OX5	Liu et al. 2017, Suo et al. 2012
13	Glyma.13G259400	GmGA2OX6	Liu et al. 2017, Suo et al. 2012
15	Glyma.15G093900	GmGA2OX8	Liu et al. 2017, Suo et al. 2012
15	Glyma.15G248400	GmGA2OX9	Liu et al. 2017, Suo et al. 2012
13	Glyma.13G361700	GmGA3OX3	Liu et al. 2017, Suo et al. 2012
15	Glyma.15G012100	GmGA3OX5	Liu et al. 2017, Suo et al. 2012
5	Glyma.05G140400	GmGAI	Wu et al. 2019
8	Glyma.08G095800	GmGAI	Wu et al. 2019
8	Glyma.08G077400	GmGBF4	Wu et al. 2019
4	Glyma.04G099900	GmGF14 PHI	Wu et al. 2019
16	Glyma.16G163200	GmGI	Wu et al. 2019
2	Glyma.02G151100	GmGID1B	Wu et al. 2019
3	Glyma.03G148300	GmGID1B	Wu et al. 2019
10	Glyma.10G022900	GmGID1B	Wu et al. 2019
10	Glyma.10G158000	GmGID1C	Wu et al. 2019
20	Glyma.20G230600	GmGID1C	Wu et al. 2019
10	Glyma.10G221500	GmGIa (E2)	Wu et al. 2019
20	Glyma.20G170000	GmGIb	Wu et al. 2019
1	Glyma.01G058000	GmGRF12	Wu et al. 2019
2	Glyma.02G115900	GmGRF12	Wu et al. 2019
7	Glyma.07G226000	GmGRF12	Wu et al. 2019
20	Glyma.20G025900	GmGRF12	Wu et al. 2019
2	Glyma.02G208700	GmGRF2	Wu et al. 2019
6	Glyma.06G101500	GmGRF2	Wu et al. 2019
14	Glyma.14G176900	GmGRF2	Wu et al. 2019
4	Glyma.04G092600	GmGRF6	Wu et al. 2019
6	Glyma.06G094400	GmGRF6	Wu et al. 2019
8	Glyma.08G363800	GmGRF7	Wu et al. 2019
18	Glyma.18G298300	GmGRF7	Wu et al. 2019
5	Glyma.05G158100	GmGRF9	Wu et al. 2019
8	Glyma.08G115800	GmGRF9	Wu et al. 2019
12	Glyma.12G210400	GmGRF9	Wu et al. 2019
12	Glyma.12G229200	GmGRF9	Wu et al. 2019
13	Glyma.13G270600	GmGRF9	Wu et al. 2019
13	Glyma.13G290900	GmGRF9	Wu et al. 2019
1	Glyma.01G207400	GmHOS1	Wu et al. 2019
11	Glyma.11G035800	GmHOS1	Wu et al. 2019
11	Glyma.11G100400	GmHUA2	Wu et al. 2019
12	Glyma.12G026600	GmHUA2	Wu et al. 2019
12	Glyma.12G055000	GmJUMONJI?	Noh et al. 2004
16	Glyma.16G017400	GmLCL-1	Wu et al. 2019
3	Glyma.03G261800	GmLCL-2	Wu et al. 2019
19	Glyma.19G260900	GmLCL-3	Wu et al. 2019
7	Glyma.07G048500	GmLCL-4	Wu et al. 2019
3	Glyma.03G211500	GmLD	Wu et al. 2019
19	Glyma.19G208700	GmLD	Wu et al. 2019
7	Glyma.07G090100	GmLDL1	Wu et al. 2019
9	Glyma.09G185800	GmLDL1	Wu et al. 2019
6	Glyma.06G250100	GmLDL2	Wu et al. 2019
4	Glyma.04G202000	GmLFY1	Wu et al. 2019
6	Glyma.06G163600	GmLFY2	Wu et al. 2019
4	Glyma.04G141400	GmLNK2a	Li et al. 2020
11	Glyma.11G154700	GmLNK2b	Li et al. 2020
13	Glyma.13G199300	GmLNK2c	Li et al. 2020
15	Glyma.15G237600	GmLNK2d	Li et al. 2020
5	Glyma.05G148700	GmMAF3	Wu et al. 2019
5	Glyma.05G131200	GmMSI1	Wu et al. 2019
8	Glyma.08G085900	GmMSI1	Wu et al. 2019
12	Glyma.12G033100	GmMSI2	Wu et al. 2019
11	Glyma.11G091500	GmMSI3	Wu et al. 2019
4	Glyma.04G125700	GmMYB33	Wu et al. 2019
13	Glyma.13G073400	GmMYB33	Wu et al. 2019
13	Glyma.13G187500	GmMYB33	Wu et al. 2019
15	Glyma.15G225300	GmMYB33	Wu et al. 2019
6	Glyma.06G312900	GmMYB65	Wu et al. 2019
18	Glyma.18G077500	GmNF-YB3	Wu et al. 2019
2	Glyma.02G300200	GmNF-YB3	Wu et al. 2019
3	Glyma.03G091700	GmNF-YB3	Wu et al. 2019
8	Glyma.08G329300	GmNF-YB3	Wu et al. 2019
9	Glyma.09G014100	GmNF-YB3a	Wu et al. 2019
15	Glyma.15G118800	GmNF-YB3b	Wu et al. 2019
2	Glyma.02G154000	GmNF-YB5	Wu et al. 2019
10	Glyma.10G020100	GmNF-YB5	Wu et al. 2019
15	Glyma.15G153900	GmNF-YB5	Wu et al. 2019
5	Glyma.05G183200	GmNF-YB7	Wu et al. 2019
5	Glyma.05G193300	GmNF-YB7	Wu et al. 2019
8	Glyma.08G001300	GmNF-YB7	Wu et al. 2019
3	Glyma.03G177700	GmNF-YB8	Wu et al. 2019
10	Glyma.10G048900	GmNF-YB8	Wu et al. 2019
10	Glyma.10G192000	GmNF-YB8	Wu et al. 2019
19	Glyma.19G178500	GmNF-YB8	Wu et al. 2019
20	Glyma.20G198500	GmNF-YB8	Wu et al. 2019
4	Glyma.04G196200	GmNF-YC1	Wu et al. 2019
6	Glyma.06G169600	GmNF-YC1	Wu et al. 2019
3	Glyma.03G239400	GmNF-YC9	Wu et al. 2019
10	Glyma.10G155900	GmNF-YC9	Wu et al. 2019
19	Glyma.19G236400	GmNF-YC9	Wu et al. 2019
20	Glyma.20G232400	GmNF-YC9	Wu et al. 2019
15	Glyma.15G261300	GmNF-YC9	Wu et al. 2019
8	Glyma.08G165700	GmNF-YC9	Wu et al. 2019
1	Glyma.01G099800	GmP5CS2	Wu et al. 2019
2	Glyma.02G251100	GmP5CS2	Wu et al. 2019
3	Glyma.03G069400	GmP5CS2	Wu et al. 2019
7	Glyma.07G137300	GmP5CS2	Wu et al. 2019
14	Glyma.14G065600	GmP5CS2	Wu et al. 2019
18	Glyma.18G034300	GmP5CS2	Wu et al. 2019
18	Glyma.18G188000	GmP5CS2	Wu et al. 2019
9	Glyma.09G161300	GmPAF1	Wu et al. 2019
14	Glyma.14G073000	GmPAF1	Wu et al. 2019
17	Glyma.17G252100	GmPAF1	Wu et al. 2019
11	Glyma.11G136600	GmPCL1	Wu et al. 2019
12	Glyma.12G060200	GmPCL1	Wu et al. 2019
9	Glyma.09G059900	GmPEP	Wu et al. 2019
13	Glyma.13G100800	GmPEP	Wu et al. 2019
15	Glyma.15G166600	GmPEP	Wu et al. 2019
17	Glyma.17G058900	GmPEP	Wu et al. 2019
2	Glyma.02G098300	GmPFT1	Wu et al. 2019
10	Glyma.10G141400	GmPHYA	Wu et al. 2019
19	Glyma.19G224200	GmPHYA (E3)	Wu et al. 2019
20	Glyma.20G090000	GmPHYA (E4)	Wu et al. 2019
9	Glyma.09G035500	GmPHYB1	Wu et al. 2019
15	Glyma.15G140000	GmPHYB2	Wu et al. 2019
9	Glyma.09G088500	GmPHYE1	Wu et al. 2019
15	Glyma.15G196500	GmPHYE2	Wu et al. 2019
6	Glyma.06G117600	GmPI	Wu et al. 2019
2	Glyma.02G174100	GmPIE1	Wu et al. 2019
9	Glyma.09G112200	GmPIE1	Wu et al. 2019
13	Glyma.13G034100	GmPIa	Wu et al. 2019
4	Glyma.04G245500	GmPIb	Wu et al. 2019
14	Glyma.14G155100	GmPIc	Wu et al. 2019
6	Glyma.06G136600	GmPRR5a	Wu et al. 2019
4	Glyma.04G228300	GmPRR5b	Wu et al. 2019
12	Glyma.12G073900	GmPRR7b	Wu et al. 2019
13	Glyma.13G135900	GmPRR7c	Wu et al. 2019
10	Glyma.10G048100	GmPRR7d	Wu et al. 2019
19	Glyma.19G260400	GmPRR9a1	Nakamichi et al. 2007
3	Glyma.03G261300	GmPRR9a2	Nakamichi et al. 2007
7	Glyma.07G049400	GmPRR9b1/GmPRR5d	Nakamichi et al. 2007
16	Glyma.16G018000	GmPRR9b2	Nakamichi et al. 2007
12	Glyma.12G073300	GmRAP2.7	Wu et al. 2019
13	Glyma.13G329700	GmRAP2.7	Wu et al. 2019
10	Glyma.10G116600	GmRAP2.7	Wu et al. 2019
3	Glyma.03G177500	GmRAP2.7 (TOE1a)	Wu et al. 2019
19	Glyma.19G178200	GmRAP2.7 (TOE1b)	Wu et al. 2019
15	Glyma.15G044400	GmRAP2.7 (TOE4a)	Wu et al. 2019
4	Glyma.04G191900	GmREF6	Wu et al. 2019
4	Glyma.04G192000	GmREF6	Wu et al. 2019
6	Glyma.06G173800	GmREF6	Wu et al. 2019
6	Glyma.06G174000	GmREF6	Wu et al. 2019
11	Glyma.11G216500	GmRGL2	Wu et al. 2019
18	Glyma.18G040000	GmRGL2	Wu et al. 2019
3	Glyma.03G235100	GmRING/U	Wu et al. 2019
10	Glyma.10G151500	GmRING/U	Wu et al. 2019
19	Glyma.19G232800	GmRING/U	Wu et al. 2019
20	Glyma.20G236700	GmRING/U	Wu et al. 2019
10	Glyma.10G168700	GmSEC	Wu et al. 2019
20	Glyma.20G221000	GmSEC	Wu et al. 2019
11	Glyma.11G164100	GmSEF	Wu et al. 2019
18	Glyma.18G057300	GmSEF	Wu et al. 2019
1	Glyma.01G064100	GmSEP1	Wu et al. 2019
2	Glyma.02G121500	GmSEP1	Wu et al. 2019
8	Glyma.08G250700	GmSEP2	Wu et al. 2019
18	Glyma.18G273500	GmSEP2	Wu et al. 2019
19	Glyma.19G034500	GmSEP2	Wu et al. 2019
13	Glyma.13G052700	GmSEP2	Wu et al. 2019
5	Glyma.05G148800	GmSEP3	Wu et al. 2019
8	Glyma.08G105500	GmSEP3	Wu et al. 2019
11	Glyma.11G252300	GmSEP3	Wu et al. 2019
18	Glyma.18G004700	GmSEP3	Wu et al. 2019
10	Glyma.10G240900	GmSEP	Zhao et al. 2006, Castillejo et al. 2005
5	Glyma.05G018900	GmSEP4	Wu et al. 2019
17	Glyma.17G080900	GmSEP4	Wu et al. 2019
8	Glyma.08G105400	GmSEP4	Wu et al. 2019
6	Glyma.06G009400	GmSHL1	Wu et al. 2019
8	Glyma.08G310100	GmSHP1	Wu et al. 2019
18	Glyma.18G105800	GmSHP1	Wu et al. 2019
14	Glyma.14G019400	GmSHP1	Wu et al. 2019
2	Glyma.02G287700	GmSHP2	Wu et al. 2019
4	Glyma.04G042900	GmSLY1	Wu et al. 2019
6	Glyma.06G043400	GmSLY1	Wu et al. 2019
14	Glyma.14G086600	GmSLY1	Wu et al. 2019
17	Glyma.17G237800	GmSLY1	Wu et al. 2019
16	Glyma.16G027200	GmSPA1a	Wu et al. 2019
7	Glyma.07G058200	GmSPA1b	Wu et al. 2019
1	Glyma.01G224200	GmSPA2	Wu et al. 2019
8	Glyma.08G021200	GmSPA2	Wu et al. 2019
11	Glyma.11G018700	GmSPA2	Wu et al. 2019
5	Glyma.05G214900	GmSPA2	Wu et al. 2019
6	Glyma.06G242100	GmSPA3	Wu et al. 2019
12	Glyma.12G155700	GmSPA3	Wu et al. 2019
12	Glyma.12G224600	GmSPA3	Wu et al. 2019
13	Glyma.13G276700	GmSPA3	Wu et al. 2019
12	Glyma.12G226000	GmSPL12	Wu et al. 2019
13	Glyma.13G237400	GmSPL3a	Wu et al. 2019
15	Glyma.15G076200	GmSPL3b	Wu et al. 2019
13	Glyma.13G177400	GmSPL3c	Wu et al. 2019
7	Glyma.07G199000	GmSPL3d	Wu et al. 2019
2	Glyma.02G177500	GmSPL9a	Wu et al. 2019
9	Glyma.09G113800	GmSPL9b	Wu et al. 2019
3	Glyma.03G143100	GmSPL9c	Wu et al. 2019
19	Glyma.19G146000	GmSPL9d	Wu et al. 2019
17	Glyma.17G172400	GmSPT	Wu et al. 2019
2	Glyma.02G201300	GmSPY	Wu et al. 2019
3	Glyma.03G198100	GmSPY	Wu et al. 2019
10	Glyma.10G075300	GmSPY	Wu et al. 2019
19	Glyma.19G196000	GmSPY	Wu et al. 2019
4	Glyma.04G257100	GmSTK	Wu et al. 2019
6	Glyma.06G324400	GmSTK	Wu et al. 2019
2	Glyma.02G269900	GmSTM	Wu et al. 2019
7	Glyma.07G263600	GmSTM	Wu et al. 2019
9	Glyma.09G007500	GmSTM	Wu et al. 2019
15	Glyma.15G111900	GmSTM	Wu et al. 2019
17	Glyma.17G010200	GmSTM	Wu et al. 2019
5	Glyma.05G241800	GmSUF4	Wu et al. 2019
8	Glyma.08G049300	GmSUF4	Wu et al. 2019
1	Glyma.01G023500	GmSVP	Wu et al. 2019
2	Glyma.02G041500	GmSVP	Wu et al. 2019
6	Glyma.06G095700	GmSVP	Wu et al. 2019
15	Glyma.15G058000	GmSVP15G	Chen et al. 2020
8	Glyma.08G068200	GmSVP	Jung et al. 2012
19	Glyma.19G216600	GmSWN	Wu et al. 2019
2	Glyma.02G012100	GmSWN	Wu et al. 2019
3	Glyma.03G224300	GmSWN	Wu et al. 2019
10	Glyma.10G012600	GmSWN	Wu et al. 2019
11	Glyma.11G067000	GmSWN	Wu et al. 2019
6	Glyma.06G184200	GmT6P1?	van Dijken et al. 2004, Wahl et al. 2013
13	Glyma.13G092500	GmT6P2?	van Dijken et al. 2004, Wahl et al. 2013
10	Glyma.10G285900	GmTCP	Wu et al. 2019
20	Glyma.20G001600	GmTCP	Wu et al. 2019
20	Glyma.20G103400	GmTCP	Wu et al. 2019
9	Glyma.09G284300	GmTCP	Wu et al. 2019
9	Glyma.09G284500	GmTCP	Wu et al. 2019
1	Glyma.01G087500	GmTEM1	Wu et al. 2019
2	Glyma.02G099500	GmTEM1	Wu et al. 2019
20	Glyma.20G186200	GmTEM1a	Wu et al. 2019
10	Glyma.10G204400	GmTEM1b	Wu et al. 2019
1	Glyma.01G240300	GmTEM2	Aguilar-Jaramillo et al. 2019, Castillejo & Pelaz et al. 2008
10	Glyma.10G156600	GmTEM3	Aguilar-Jaramillo et al. 2019, Castillejo & Pelaz et al. 2008
3	Glyma.03G194700	GmTFL1	Wu et al. 2019
16	Glyma.16G196300	GmTFL1	Wu et al. 2019
19	Glyma.19G194300	GmTFL1b (Dt1)	Wu et al. 2019
16	Glyma.16G079900	GmTFL2	Wu et al. 2019
4	Glyma.04G166300	GmTOC1	Wu et al. 2019
5	Glyma.05G025000	GmTOC1	Wu et al. 2019
6	Glyma.06G196200	GmTOC1	Wu et al. 2019
17	Glyma.17G102200	GmTOC1	Wu et al. 2019
11	Glyma.11G149825	GmTOE5b	Zhao et al. 2015
9	Glyma.09G283800	GmTT16	Wu et al. 2019
20	Glyma.20G001900	GmTT16	Wu et al. 2019
5	Glyma.05G134000	GmUFO	Wu et al. 2019
8	Glyma.08G088700	GmUFO	Wu et al. 2019
8	Glyma.08G209600	GmUVR3	Wu et al. 2019
13	Glyma.13G097000	GmVEL1	Wu et al. 2019
17	Glyma.17G062500	GmVEL1	Wu et al. 2019
13	Glyma.13G107300	GmVIP3	Wu et al. 2019
17	Glyma.17G052100	GmVIP3	Wu et al. 2019
4	Glyma.04G163400	GmVIP4	Wu et al. 2019
6	Glyma.06G202100	GmVIP4	Wu et al. 2019
7	Glyma.07G163700	GmVRN1	Wu et al. 2019
11	Glyma.11G124100	GmVRN1	Wu et al. 2019
12	Glyma.12G048600	GmVRN1	Wu et al. 2019
20	Glyma.20G008700	GmVRN1	Wu et al. 2019
1	Glyma.01G206000	GmVRN2	Wu et al. 2019
11	Glyma.11G036800	GmVRN2	Wu et al. 2019
5	Glyma.05G232400	GmVRN5	Wu et al. 2019
7	Glyma.07G089000	GmVRN5	Wu et al. 2019
8	Glyma.08G039800	GmVRN5	Wu et al. 2019
9	Glyma.09G188000	GmVRN5	Wu et al. 2019
1	Glyma.01G166800	GmWUS	Wu et al. 2019
13	Glyma.13G097600	GmZTL1	Wu et al. 2019
17	Glyma.17G062000	GmZTL2	Wu et al. 2019
15	Glyma.15G162300	GmZTL3	Wu et al. 2019
9	Glyma.09G056100	GmZTL4	Wu et al. 2019
10	Glyma.10G223800	GmbZIP/GBF4L	Wu et al. 2019
8	Glyma.08G183600	GmbZIP/GBF4L	Wu et al. 2019
15	Glyma.15G049000	GmbZIP/GBF4L	Wu et al. 2019
4	Glyma.04G050200	J/GmELF3a	Lu et al. 2017

## Sheet: Supplementary Table 8
Supplementary Table 8. E1 and E2 genotypes for ELs used to test latitudinal difference between alleles
PANEL_NAME	E1	E2
Amcor89	e1-as	E2
Avery	e1-as	E2
Bedford	E1	E2
Bell	e1-as	e2
Bossier	E1	E2
Bragg	E1	E2
CN210	e1-as	e2
Clark	e1-as	E2
D88-5320	E1	E2
Delsoy_4210	e1-as	E2
Delsoy_4500	e1-as	E2
Delsoy_4900	E1	E2
E07158T	e1-as	e2
E11128T	e1-as	E2
E12076T	e1-as	E2
E14077	e1-as	E2
E15079T	e1-as	E2
E15165T	e1-as	E2
E15339	e1-as	E2
E15351	e1-as	E2
E16030	E1	E2
E16380	e1-as	E2
E17040	E1	E2
E17069	e1-as	E2
Fayette	e1-as	E2
Forrest	E1	E2
Franklin	e1-as	E2
G100501	e1-as	E2
G100502	e1-as	E2
G100503	e1-as	E2
G100504	e1-as	E2
G100505	e1-as	E2
G100506	e1-as	E2
G100507	e1-as	E2
G100508	e1-as	E2
G100509	e1-as	E2
G100510	e1-as	E2
G100511	e1-as	E2
G100512	e1-as	E2
G100513	e1-as	E2
G100514	e1-as	E2
G100515	e1-as	E2
G100516	e1-as	E2
G100517	e1-as	E2
G100518	e1-as	E2
G100519	e1-as	E2
G100520	e1-as	E2
G100521	e1-as	E2
G100522	e1-as	E2
G100523	e1-as	E2
G100524	e1-as	E2
G100525	e1-as	E2
G100526	e1-as	E2
G100527	e1-as	E2
G100528	e1-as	E2
G100529	e1-as	E2
G100530	e1-as	E2
G100531	e1-as	E2
G100532	e1-as	E2
G100533	e1-as	E2
G100534	e1-as	E2
G100535	e1-as	E2
G100536	e1-as	E2
G100537	E1	E2
G100538	e1-as	E2
G100539	e1-as	E2
G100540	e1-as	E2
G100541	e1-as	E2
G100542	e1-as	E2
G100543	e1-as	E2
G100544	e1-as	E2
G100545	e1-as	E2
G100546	e1-as	E2
G100547	e1-as	E2
G100548	e1-as	E2
G100549	E1	E2
G100550	e1-as	E2
G100551	e1-as	E2
G100552	e1-as	E2
G100553	e1-as	E2
G100554	e1-as	E2
G100555	e1-as	E2
G100556	e1-as	E2
G100557	e1-as	E2
G100558	e1-as	E2
G100559	e1-as	E2
G100560	e1-as	E2
G100561	e1-as	E2
G100562	e1-as	E2
G100563	e1-as	E2
G100564	e1-as	E2
G100565	e1-as	E2
G100566	e1-as	E2
G100567	e1-as	E2
G100568	e1-as	E2
G100569	e1-as	E2
G100570	e1-as	E2
G100571	e1-as	E2
G100572	e1-as	E2
G100573	e1-as	E2
G100574	e1-as	E2
G100576	e1-as	E2
G100577	e1-as	E2
G100578	e1-as	E2
G100579	e1-as	E2
G100580	e1-as	E2
G100581	e1-as	E2
G100582	e1-as	E2
G100583	e1-as	E2
G100584	e1-as	E2
G100585	e1-as	E2
G100586	e1-as	E2
G100587	e1-as	E2
G100588	e1-as	E2
G100589	e1-as	E2
G100590	e1-as	E2
G100591	e1-as	E2
G100592	e1-as	E2
G100593	e1-as	E2
G100594	e1-as	E2
G100595	e1-as	E2
G100596	e1-as	E2
G100597	e1-as	E2
G100598	e1-as	E2
G100599	e1-as	E2
G100600	e1-as	E2
G100601	e1-as	E2
G100602	e1-as	E2
G100603	e1-as	E2
G100604	e1-as	E2
G100605	e1-as	E2
G100606	e1-as	E2
G100607	e1-as	E2
G100608	e1-as	E2
G100609	e1-as	E2
G100610	e1-as	E2
G100611	e1-as	E2
G100612	e1-as	E2
G100613	e1-as	e2
G100614	e1-as	E2
GR8836	e1-as	E2
HN001_PI518664	E1	E2
HN013_S05-11482	E1	E2
HN014_PI548667	E1	E2
HN028_Holladay	E1	E2
HN029_IA3023	e1-as	E2
HN030_Maverick	e1-as	E2
HN065_PI542044	e1-as	E2
HN070_PI548511	e1-as	e2
HN073_PI552538	e1-as	E2
HP202	e1-as	e2
Hack	e1-as	e2
Hartwig	E1	E2
Hobbit	e1-as	E2
Hodgson78	e1-as	e2
IL1	E1	e2
KB13-5F3_14-224	e1-as	E2
Kato	e1-as	e2
Kenwood	e1-as	e2
Kim	E1	e2
LD02-4485	e1-as	E2
LD07-3395bf	e1-as	E2
LD11-2170	e1-as	E2
LD15-1477	e1-as	E2
LD15-1628	e1-as	E2
LD15-5599	e1-as	E2
LD15-5776793	e1-as	E2
LD15-6268	e1-as	E2
LD15-6762	e1-as	E2
LD15-8459	e1-as	E2
LD16-10289	e1-as	E2
LD16-5724a	e1-as	E2
LD16-6280	e1-as	E2
Lamar	E1	E2
M06R-614008	e1-as	e2
M08-362045L	e1-as	e2
M08-365100	e1-as	E2
M10-207102	e1-as	e2
M11-245026	e1-as	e2
M11-314101	e1-as	e2
M9-285149	e1-as	E2
MN_0095	e1-as	E2
MN_1410	e1-as	E2
MN_1613CN	e1-as	e2
MN_1701CN	e1-as	E2
MN_1806CN	e1-as	E2
Mustang	e1-as	E2
Nile	e1-as	E2
PI_508083	e1-as	e2
PI_508266	E1	E2
PI_509044	e1-as	e2
PI_513382	e1-as	e2
PI_515961	e1-as	E2
PI_533602	E1	E2
PI_533655	e1-as	e2
PI_533657	e1-as	e2
PI_536635	e1-as	E2
PI_539864	e1-as	e2
PI_540552	e1-as	E2
PI_540556	e1-as	E2
PI_542046	E1	E2
PI_542403	e1-as	e2
PI_548314	E1	e2
PI_548387	e1-as	E2
PI_548392	E1	E2
PI_548507	e1-as	e2
PI_548509	e1-as	e2
PI_548512	e1-as	e2
PI_548540	e1-as	E2
PI_548543	e1-as	E2
PI_548551	e1-as	e2
PI_548565	e1-as	E2
PI_548599	e1-as	e2
PI_548604	E1	E2
PI_548612	e1-as	E2
PI_548631	e1-as	E2
PI_548632	e1-as	E2
PI_548634	e1-as	E2
PI_548690	e1-as	e2
PI_548985	E1	E2
PI_553047	E1	E2
PI_553052	E1	E2
PI_561405	e1-as	e2
PI_564849	E1	E2
PI_578058	E1	e2
PI_583365	e1-as	e2
PI_583837	E1	e2
PI_597382	e1-as	E2
PI_597656	e1-as	e2
Pixie	e1-as	E2
Proto	e1-as	e2
SA12-1455	e1-as	E2
SA13-1385	e1-as	E2
SA14-9653	e1-as	E2
SA16-11227	e1-as	E2
SA16-11831	e1-as	E2
SA16-12014	e1-as	E2
SA17-15682	e1-as	E2
SA17-17782	e1-as	E2
SA17-19056	e1-as	e2
SA17-19304	e1-as	E2
SA17-19715	e1-as	E2
SA17-20063	e1-as	E2
SA17-30465	e1-as	E2
SS201	e1-as	e2
SS202	e1-as	E2
Sprite_No_87	e1-as	E2
USB-001_PI548656	E1	E2
USB-018_PI518668	e1-as	E2
USB-032_PI548520	e1-as	E2
USB-033_PI548561	e1-as	e2
USB-038_PI559932	E1	E2
USB-058_PI548658	E1	E2
USB-265_PI548521	e1-as	e2
USB-266_PI548524	e1-as	E2
USB-270_PI548582	e1-as	e2
USB-271_PI548619	e1-as	e2
USB-272_PI548633	e1-as	E2
USB-274_PI548696	E1	E2
USB-276_PI548978	E1	E2
USB-411_PI567788	E1	E2
Vinton	e1-as	e2
WL82	e1-as	E2
Wilkin	e1-as	e2

## Sheet: Supplementary Table 9
Supplementary Table 9. Table of genes and unique alleles of all 139 genes tested for latitudinal difference between alleles
GENE	EFFECT
Glyma.01G020500	Ref
Glyma.01G020500	missense_variant|H77Y
Glyma.01G049400	Ref
Glyma.01G049400	missense_variant|D8Y
Glyma.01G169600	Ref
Glyma.01G169600	disruptive_inframe_deletion|A197_A199del
Glyma.01G188000	Ref
Glyma.01G188000	missense_variant|T244I
Glyma.01G240300	Ref
Glyma.01G240300	missense_variant|R177S,missense_variant|I30S
Glyma.02G005700	Ref
Glyma.02G005700	missense_variant|K29M,missense_variant|M164I
Glyma.02G005700	missense_variant|K29M,missense_variant|M164I,missense_variant|H501N
Glyma.02G012100	Ref
Glyma.02G012100	missense_variant|C45Y,missense_variant&splice_region_variant|H288P
Glyma.02G012100	missense_variant|C45Y,missense_variant&splice_region_variant|H288P,missense_variant|N400D,missense_variant|L409R,missense_variant|K565M,missense_variant|K565N
Glyma.02G098300	Ref
Glyma.02G098300	disruptive_inframe_deletion|Q773_Q782del,missense_variant|H710Q
Glyma.02G121600	Ref
Glyma.02G121600	missense_variant|V133D
Glyma.02G251100	Ref
Glyma.02G251100	missense_variant|P577S,missense_variant|N560K
Glyma.03G069400	Ref
Glyma.03G069400	missense_variant|L414M
Glyma.03G123400	Ref
Glyma.03G123400	conservative_inframe_deletion|Q83_Q84del
Glyma.03G154400	Ref
Glyma.03G154400	missense_variant&splice_region_variant|A30V,missense_variant|H645Q,missense_variant|Y681H
Glyma.03G177500	Ref
Glyma.03G177500	missense_variant|P106S
Glyma.03G177500	missense_variant|V94M
Glyma.03G177700	Ref
Glyma.03G177700	missense_variant|Q161R
Glyma.03G211500	Ref
Glyma.03G211500	missense_variant|N381D
Glyma.03G224300	Ref
Glyma.03G224300	missense_variant|T677A
Glyma.03G224300	missense_variant|T677A,missense_variant|A807T
Glyma.03G235100	Ref
Glyma.03G235100	missense_variant|Q140H,missense_variant|M136V
Glyma.03G248200	Ref
Glyma.03G248200	missense_variant|S245P
Glyma.03G261300	Ref
Glyma.03G261300	missense_variant|S22P
Glyma.03G261800	Ref
Glyma.03G261800	missense_variant|C165Y
Glyma.04G039300	Ref
Glyma.04G039300	disruptive_inframe_deletion|H226_Q231del
Glyma.04G042900	Ref
Glyma.04G042900	missense_variant|G33V
Glyma.04G050200	Ref
Glyma.04G050200	missense_variant|R307M,missense_variant&splice_region_variant|R73G
Glyma.04G125700	Ref
Glyma.04G125700	missense_variant|H118P
Glyma.04G141400	Ref
Glyma.04G141400	missense_variant|E227K,missense_variant|W280R,missense_variant|G317V,missense_variant|Q369H
Glyma.04G141400	missense_variant|T126I,missense_variant|E227K,missense_variant|W280R,missense_variant|G317V,missense_variant|Q369H
Glyma.04G159300	Ref
Glyma.04G159300	missense_variant|H38L
Glyma.04G163400	Ref
Glyma.04G163400	missense_variant|R503Q
Glyma.04G166300	Ref
Glyma.04G166300	missense_variant|Q43H
Glyma.04G168300	Ref
Glyma.04G168300	conservative_inframe_insertion|V377_A378insD,missense_variant|V377D,missense_variant|V376D,missense_variant|Q306H
Glyma.04G168300	conservative_inframe_insertion|V377_A378insD,missense_variant|V377D,missense_variant|Q306H
Glyma.04G191900	Ref
Glyma.04G191900	missense_variant|Q1290H,missense_variant|R1403P,missense_variant|R1576S
Glyma.04G191900	missense_variant|Q1290H,missense_variant|R1576S
Glyma.04G191900	missense_variant|D1180Y,missense_variant|Q1290H,missense_variant|R1576S
Glyma.04G192000	Ref
Glyma.04G192000	missense_variant|D1426H
Glyma.04G192000	missense_variant|D1426H,missense_variant|L139P
Glyma.04G196200	Ref
Glyma.04G196200	missense_variant|A204T
Glyma.04G228300	Ref
Glyma.04G228300	missense_variant|C278S
Glyma.04G245500	Ref
Glyma.04G245500	missense_variant|V173M
Glyma.05G018800	Ref
Glyma.05G018800	missense_variant|C228S
Glyma.05G018900	Ref
Glyma.05G018900	missense_variant|A132T
Glyma.05G025000	Ref
Glyma.05G025000	missense_variant|L270S
Glyma.05G025900	Ref
Glyma.05G025900	frameshift_variant&start_lost|M1fs
Glyma.05G031100	Ref
Glyma.05G031100	splice_donor_variant&intron_variant,conservative_inframe_insertion|S166_S167insGAASS,missense_variant|S202P,missense_variant|Q242K,missense_variant|S282L,disruptive_inframe_insertion|P404_P405insLPGP
Glyma.05G031100	missense_variant|K122N,conservative_inframe_insertion|S166_S167insGAASS,missense_variant|S202P,missense_variant|S282L
Glyma.05G050700	Ref
Glyma.05G050700	missense_variant|R178Q,missense_variant|T218A
Glyma.05G122400	Ref
Glyma.05G122400	disruptive_inframe_deletion|S21_S26del
Glyma.05G131200	Ref
Glyma.05G131200	missense_variant|M37T
Glyma.05G214900	Ref
Glyma.05G214900	missense_variant|K456N,missense_variant|A248S,missense_variant|Q219R,missense_variant|I127T,missense_variant|K126Q
Glyma.05G232400	Ref
Glyma.05G232400	missense_variant|M56L
Glyma.06G027200	Ref
Glyma.06G027200	splice_acceptor_variant&splice_region_variant&intron_variant
Glyma.06G169600	Ref
Glyma.06G169600	missense_variant|G218R,missense_variant|G218A
Glyma.06G184200	Ref
Glyma.06G184200	missense_variant|R58C
Glyma.06G196200	Ref
Glyma.06G196200	missense_variant|L56S,missense_variant|I473S
Glyma.06G205800	Ref
Glyma.06G205800	missense_variant&splice_region_variant|M63V
Glyma.06G207800	Ref
Glyma.06G207800	missense_variant|T75R
Glyma.06G242100	Ref
Glyma.06G242100	missense_variant|Q802E,missense_variant|L461P,missense_variant|C445Y,missense_variant|T388M
Glyma.06G250100	Ref
Glyma.06G250100	missense_variant|L699R
Glyma.06G312900	Ref
Glyma.06G312900	missense_variant|G452D
Glyma.07G049400	Ref
Glyma.07G049400	missense_variant|Y562N
Glyma.07G058200	Ref
Glyma.07G058200	missense_variant|Y626D,stop_gained|Y626*,missense_variant|W965C
Glyma.07G089000	Ref
Glyma.07G089000	missense_variant|P391S
Glyma.07G089000	missense_variant|T77I,missense_variant|P391S
Glyma.07G090100	Ref
Glyma.07G090100	missense_variant|S494L
Glyma.07G090100	conservative_inframe_insertion|P8_P9insSPPQ,missense_variant|Y204D,missense_variant|P296A,missense_variant|V394M,missense_variant|T723A
Glyma.07G090100	conservative_inframe_insertion|P8_P9insSPPQ,missense_variant|Y204D,missense_variant|V394M,missense_variant|H641L,missense_variant|W666L,missense_variant|T723A
Glyma.07G199000	Ref
Glyma.07G199000	missense_variant|A36E
Glyma.07G246900	Ref
Glyma.07G246900	missense_variant|D134G,missense_variant|Y87S,missense_variant|T54M
Glyma.08G039800	Ref
Glyma.08G039800	missense_variant|C563R
Glyma.08G049300	Ref
Glyma.08G049300	missense_variant|S250P
Glyma.08G165700	Ref
Glyma.08G165700	missense_variant|S170L,disruptive_inframe_deletion|Q13del
Glyma.08G310100	Ref
Glyma.08G310100	missense_variant|A14G
Glyma.09G035500	Ref
Glyma.09G035500	missense_variant|D755Y
Glyma.09G044400	Ref
Glyma.09G044400	missense_variant&splice_region_variant|W254R,missense_variant|N80D
Glyma.09G056100	Ref
Glyma.09G056100	missense_variant|S474C
Glyma.09G088500	Ref
Glyma.09G088500	missense_variant|H708Y
Glyma.09G112200	Ref
Glyma.09G112200	missense_variant|M1975I
Glyma.09G113800	Ref
Glyma.09G113800	missense_variant|T299A
Glyma.09G185800	Ref
Glyma.09G185800	missense_variant|P70L,missense_variant|M14L
Glyma.09G185800	missense_variant|P70L
Glyma.10G048100	Ref
Glyma.10G048100	missense_variant|D426G,missense_variant|V253G
Glyma.10G168700	Ref
Glyma.10G168700	splice_donor_variant&intron_variant,missense_variant|P95S
Glyma.10G168700	splice_donor_variant&intron_variant
Glyma.10G217900	Ref
Glyma.10G217900	missense_variant|A326T
Glyma.10G221500	Ref
Glyma.10G221500	stop_gained|K528*
Glyma.10G223800	Ref
Glyma.10G223800	conservative_inframe_insertion|S132_E133insAA,missense_variant|N65K
Glyma.10G223800	conservative_inframe_insertion|S132_E133insAA,missense_variant|N65K,missense_variant|D63Y,frameshift_variant|L57fs,missense_variant|T46A,missense_variant|Q42R
Glyma.10G223800	conservative_inframe_insertion|S132_E133insAA
Glyma.11G035800	Ref
Glyma.11G035800	missense_variant|G824S,missense_variant|G574A
Glyma.11G067000	Ref
Glyma.11G067000	splice_acceptor_variant&intron_variant
Glyma.11G067000	missense_variant|G301R,missense_variant|S194G,missense_variant|E13K
Glyma.11G091500	Ref
Glyma.11G091500	missense_variant|G114R
Glyma.11G100400	Ref
Glyma.11G100400	missense_variant|L1042S,missense_variant|Y1091H,missense_variant|T1127M
Glyma.11G100400	missense_variant|L1042S,missense_variant|Y1091H,missense_variant|P1195L,disruptive_inframe_deletion|S1210_S1213del
Glyma.11G100400	missense_variant|K606N,missense_variant|Y1091H
Glyma.12G042800	Ref
Glyma.12G042800	missense_variant|G379A,missense_variant|I297M,conservative_inframe_insertion|S49dup
Glyma.12G048600	Ref
Glyma.12G048600	missense_variant|I128M
Glyma.12G048600	missense_variant|M162T,missense_variant|I128M,missense_variant|T109M
Glyma.12G051000	Ref
Glyma.12G051000	missense_variant|S14L
Glyma.12G055000	Ref
Glyma.12G055000	missense_variant|K119M
Glyma.12G224600	Ref
Glyma.12G224600	missense_variant|G75S
Glyma.13G050300	Ref
Glyma.13G050300	missense_variant|K167E
Glyma.13G052100	Ref
Glyma.13G052100	missense_variant|Q154L
Glyma.13G073400	Ref
Glyma.13G073400	missense_variant|P347T
Glyma.13G135900	Ref
Glyma.13G135900	missense_variant|A605T,missense_variant|L453S
Glyma.13G177400	Ref
Glyma.13G177400	disruptive_inframe_deletion|E28del
Glyma.13G187500	Ref
Glyma.13G187500	missense_variant|H150Q
Glyma.13G199300	Ref
Glyma.13G199300	missense_variant|T453I
Glyma.13G218200	Ref
Glyma.13G218200	missense_variant|W307C
Glyma.13G259400	Ref
Glyma.13G259400	missense_variant|P182A,missense_variant|D31N
Glyma.13G270600	Ref
Glyma.13G270600	missense_variant|K247I
Glyma.13G276700	Ref
Glyma.13G276700	missense_variant|D481G
Glyma.13G317000	Ref
Glyma.13G317000	missense_variant|K163Q
Glyma.13G329700	Ref
Glyma.13G329700	missense_variant|G239S
Glyma.13G345300	Ref
Glyma.13G345300	missense_variant|T707I,missense_variant|L315P
Glyma.13G350500	Ref
Glyma.13G350500	missense_variant|L256Q,missense_variant|P439S
Glyma.13G361700	Ref
Glyma.13G361700	missense_variant|P304T
Glyma.14G019400	Ref
Glyma.14G019400	missense_variant|N275D
Glyma.14G019400	missense_variant|S247P,missense_variant|N275D
Glyma.14G073000	Ref
Glyma.14G073000	disruptive_inframe_deletion|G275del
Glyma.14G091900	Ref
Glyma.14G091900	missense_variant|S10L
Glyma.14G190400	Ref
Glyma.14G190400	missense_variant|S148L
Glyma.14G190400	missense_variant|S139P
Glyma.15G024000	Ref
Glyma.15G024000	missense_variant|Y162D
Glyma.15G049000	Ref
Glyma.15G049000	missense_variant|V4G,conservative_inframe_insertion|M16_S17dup,missense_variant|Q92K,missense_variant|L100Q,missense_variant|I117K
Glyma.15G058000	Ref
Glyma.15G058000	missense_variant|I104T
Glyma.15G076200	Ref
Glyma.15G076200	missense_variant|R32G
Glyma.15G111900	Ref
Glyma.15G111900	disruptive_inframe_deletion|N77del
Glyma.15G148700	Ref
Glyma.15G148700	missense_variant|F386S
Glyma.15G148700	frameshift_variant|K188fs,missense_variant|F386S
Glyma.15G196500	Ref
Glyma.15G196500	missense_variant|L45Q,missense_variant|S63P,splice_donor_variant&intron_variant,missense_variant|S343Y,missense_variant|G396S,frameshift_variant|R516fs,frameshift_variant|S528fs
Glyma.15G196500	missense_variant|L45Q,missense_variant|S63P,splice_donor_variant&intron_variant,missense_variant|S343Y,missense_variant|G396S
Glyma.15G196500	splice_donor_variant&intron_variant
Glyma.15G225300	Ref
Glyma.15G225300	missense_variant|E205G,missense_variant|L232S
Glyma.15G225300	missense_variant|E205G,missense_variant|L232S,missense_variant|P394R,missense_variant|I500T
Glyma.16G017400	Ref
Glyma.16G017400	disruptive_inframe_deletion|S672del
Glyma.16G017400	disruptive_inframe_deletion|S672del,missense_variant|S426C
Glyma.16G018000	Ref
Glyma.16G018000	missense_variant|C193Y,missense_variant|S73P
Glyma.16G018000	missense_variant|N287K,missense_variant|N17I
Glyma.16G163200	Ref
Glyma.16G163200	disruptive_inframe_insertion|F1094_Ter1095insC
Glyma.17G058900	Ref
Glyma.17G058900	missense_variant|N110D,missense_variant|A25T,missense_variant|G10S
Glyma.17G102200	Ref
Glyma.17G102200	missense_variant|I328T
Glyma.17G252100	Ref
Glyma.17G252100	missense_variant|T260A
Glyma.17G252100	missense_variant|V180G
Glyma.18G057300	Ref
Glyma.18G057300	missense_variant|A28S
Glyma.18G260500	Ref
Glyma.18G260500	missense_variant|P72L
Glyma.18G273500	Ref
Glyma.18G273500	disruptive_inframe_deletion|H205_S208del
Glyma.18G298900	Ref
Glyma.18G298900	missense_variant|R129P,missense_variant|G154E
Glyma.18G298900	missense_variant|I105M
Glyma.18G299000	Ref
Glyma.18G299000	disruptive_inframe_insertion|F121_R122insQWEF,missense_variant|D169A
Glyma.18G299000	missense_variant|S103R,missense_variant|N148D
Glyma.19G157000	Ref
Glyma.19G157000	missense_variant|T543A
Glyma.19G194300	Ref
Glyma.19G194300	missense_variant|R166W
Glyma.19G196000	Ref
Glyma.19G196000	missense_variant|G61S,missense_variant&splice_region_variant|Q638L,missense_variant|S947L
Glyma.19G196000	missense_variant|G61S,missense_variant&splice_region_variant|E182Q,missense_variant&splice_region_variant|Q638L,missense_variant|S947L
Glyma.19G216600	Ref
Glyma.19G216600	missense_variant|Y380H
Glyma.19G224200	Ref
Glyma.19G224200	missense_variant|T832A
Glyma.19G232800	Ref
Glyma.19G232800	missense_variant|N377H,missense_variant|P324S,missense_variant|A230T
Glyma.19G260400	Ref
Glyma.19G260400	missense_variant|A10T,missense_variant|F77S,missense_variant|P573T
Glyma.19G260900	Ref
Glyma.19G260900	missense_variant|C745S
Glyma.20G001600	Ref
Glyma.20G001600	disruptive_inframe_deletion|H189del
Glyma.20G008700	Ref
Glyma.20G008700	missense_variant|I108M
Glyma.20G170000	Ref
Glyma.20G170000	missense_variant|T912M,missense_variant|S204A
Glyma.20G181000	Ref
Glyma.20G181000	missense_variant|H1278Q
Glyma.20G186200	Ref
Glyma.20G186200	missense_variant|Q184P
Glyma.20G186200	missense_variant|L30R,missense_variant|Q184P
Glyma.20G209900	Ref
Glyma.20G209900	missense_variant|S527A
Glyma.20G209900	missense_variant|A275D
Glyma.20G221000	Ref
Glyma.20G221000	missense_variant|L8H
Glyma.20G230600	Ref
Glyma.20G230600	missense_variant|A171T
Glyma.20G236700	Ref
Glyma.20G236700	disruptive_inframe_insertion|N15dup,missense_variant|D54V
Glyma.20G247300	Ref
Glyma.20G247300	missense_variant|A299G,missense_variant|A258T
